# Supplementary material for: LINC00649 underexpression is an adverse prognostic marker in acute myeloid leukemia
Source: BMC Cancer. 2020 Sep 3;20:841. doi: 10.1186/s12885-020-07331-0 (PMC7469387; doi:10.1186/s12885-020-07331-0)
Supplement: Supplementary file 1 — Additional file 1: Table S1. The results of predicted binding proteins of LINC00649 by catRAPID algorithm. [file 12885_2020_7331_MOESM1_ESM.xlsx]

## Sheet: Sheet1
Protein ID	predicted binding sites of protein	predicted binding sites of RNA	Z-score	Discriminative Power (%)	Interaction Strength (%)
ELAVL2	128-195	418-614	0.28	79	99
ELAVL2	128-195	2497-2656	-0.15	47	96
ELAVL2	128-188	418-614	0.26	79	99
ELAVL2	128-195	2479-2656	-0.02	59	98
ELAVL2	128-195	397-540	-0.28	35	94
ELAVL2	128-188	2497-2656	-0.16	47	96
ELAVL2	128-188	2479-2656	-0.03	56	99
TIAL1	12-80	418-614	0.22	76	99
ELAVL2	128-188	397-540	-0.29	35	94
PTBP1	457-520	418-614	0.21	76	99
ELAVL2	128-195	2474-2656	-0.02	59	97
TIAL1	12-81	418-614	0.21	76	99
CELF1	111-176	418-614	0.18	73	99
CELF1	418-478	418-614	0.16	73	99
ELAVL2	128-188	2474-2656	-0.03	59	97
TIAL1	12-80	2497-2656	-0.19	45	96
PTBP1	457-520	2497-2656	-0.19	45	95
CELF1	111-177	418-614	0.16	73	99
ELAVL2	279-349	418-614	0.15	71	99
ELAVL2	128-195	2470-2656	0.07	66	100
TIAL1	12-81	2497-2656	-0.19	45	96
PTBP1	457-520	397-540	-0.31	33	92
SRSF9	114-176	418-614	0.13	71	99
ELAVL2	128-188	2470-2656	0.05	66	99
SRSF2	17-88	418-614	0.13	71	99
TIAL1	12-81	397-540	-0.32	33	92
TIAL1	12-80	397-540	-0.31	33	92
TIAL1	12-80	2479-2656	-0.07	54	98
PTBP1	457-520	2479-2656	-0.07	54	98
CELF1	33-86	418-614	0.11	69	99
TIAL1	12-81	2479-2656	-0.08	54	98
SRSF3	13-79	418-614	0.12	69	99
CELF1	111-176	2497-2656	-0.21	42	94
SRSF9	114-176	397-540	-0.33	32	91
ELAVL2	56-117	418-614	0.09	67	98
TIAL1	100-171	418-614	0.1	69	99
PTBP1	187-252	418-614	0.09	67	98
ESRP2	260-330	418-614	0.08	67	98
CELF1	19-86	397-540	-0.33	32	90
CELF1	111-176	397-540	-0.33	32	90
ELAVL2	42-113	418-614	0.09	67	99
TIAL1	12-81	2474-2656	-0.08	54	96
TIAL1	12-80	2474-2656	-0.07	54	96
PTBP1	457-520	2474-2656	-0.07	54	95
ESRP2	260-330	397-540	-0.34	32	91
CELF1	19-86	418-614	0.06	66	98
CELF1	111-177	397-540	-0.34	32	90
CELF1	111-177	2497-2656	-0.22	40	94
SRSF9	17-85	418-614	0.06	66	98
SRSF9	114-176	2497-2656	-0.22	40	94
SRSF9	114-173	418-614	0.06	66	98
ELAVL2	279-349	2497-2656	-0.22	40	95
TIAL1	12-81	2470-2656	0.01	61	99
TIAL1	12-80	2470-2656	0.02	61	99
ESRP2	478-551	397-540	-0.34	32	91
CELF1	418-478	2497-2656	-0.22	40	94
CELF1	111-176	2479-2656	-0.1	52	98
SRSF9	17-85	397-540	-0.34	32	89
ELAVL2	42-113	397-540	-0.34	32	91
ELAVL2	42-113	2497-2656	-0.23	40	95
SRSF2	31-92	418-614	0.06	66	98
PTBP1	457-520	2470-2656	0.01	61	99
CELF1	111-177	2479-2656	-0.11	52	97
SRSF9	114-176	2479-2656	-0.11	52	97
ELAVL2	279-349	397-540	-0.34	32	90
ELAVL2	128-195	2520-2656	-0.29	35	95
ELAVL2	128-195	163-361	0.78	95	100
ELAVL2	128-188	163-361	0.77	95	100
SRSF2	17-88	397-540	-0.34	32	90
TIAL1	100-171	397-540	-0.35	32	90
TIAL1	100-171	2497-2656	-0.23	40	94
RBFOX2	138-195	418-614	0.04	63	98
ESRP2	260-330	2497-2656	-0.23	40	94
CELF1	418-478	397-540	-0.35	28	89
CELF1	19-86	2497-2656	-0.23	40	93
CELF1	19-86	2479-2656	-0.12	50	97
CELF1	111-176	2474-2656	-0.1	52	94
CELF1	111-176	2470-2656	-0.02	59	99
SRSF9	17-85	2497-2656	-0.24	40	93
SRSF9	114-173	397-540	-0.35	28	90
ELAVL2	42-113	2479-2656	-0.12	50	98
ELAVL2	279-349	2479-2656	-0.12	50	98
ELAVL2	128-188	2520-2656	-0.3	35	94
SRSF2	17-88	2497-2656	-0.23	40	94
TIAL1	12-80	2520-2656	-0.3	35	94
SRSF3	13-79	397-540	-0.35	32	88
ESRP2	478-551	418-614	0.01	61	98
ESRP2	478-551	2497-2656	-0.24	40	94
ESRP2	478-551	2479-2656	-0.12	50	98
ESRP2	361-434	418-614	0	61	98
ESRP2	260-330	2479-2656	-0.13	50	98
CELF1	418-478	2479-2656	-0.12	50	97
CELF1	111-177	2474-2656	-0.11	52	94
CELF1	111-177	2470-2656	-0.03	59	99
SRSF9	17-85	2479-2656	-0.13	50	97
SRSF9	17-71	418-614	0	61	98
SRSF9	114-176	2474-2656	-0.11	52	94
ELAVL2	128-195	2458-2648	-0.07	54	98
TIAL1	12-81	2520-2656	-0.3	33	94
TIAL1	100-171	2479-2656	-0.13	50	98
SRSF3	13-79	2497-2656	-0.24	40	93
PTBP1	62-129	418-614	0.01	61	97
CELF1	418-478	2474-2656	-0.12	50	94
CELF1	418-478	2470-2656	-0.04	56	99
CELF1	111-176	2520-2656	-0.32	33	93
SRSF9	114-173	2497-2656	-0.25	37	93
ELAVL2	42-113	2474-2656	-0.12	50	95
ELAVL2	293-353	418-614	-0.02	59	96
ELAVL2	279-349	2474-2656	-0.12	50	95
ELAVL2	279-349	2470-2656	-0.04	56	99
ELAVL2	142-205	418-614	-0.02	59	96
ELAVL2	128-188	2458-2648	-0.08	54	98
PTBP1	187-252	2497-2656	-0.25	37	92
CELF1	404-474	418-614	-0.03	59	97
CELF1	19-86	2474-2656	-0.12	50	94
CELF1	111-177	2520-2656	-0.33	32	92
SRSF9	114-176	2470-2656	-0.04	56	99
ELAVL2	42-113	2470-2656	-0.05	56	99
ELAVL2	128-195	167-328	0.23	76	99
SRSF2	17-88	2479-2656	-0.14	50	98
