# Supplementary material for: LINC00649 underexpression is an adverse prognostic marker in acute myeloid leukemia
Source: BMC Cancer. 2020 Sep 3;20:841. doi: 10.1186/s12885-020-07331-0 (PMC7469387; doi:10.1186/s12885-020-07331-0)
Supplement: Supplementary file 2 — Additional file 2: Table S2. The results of genome-wide expression correlation analysis of LINC00649, for protein-coding genes/miRNAs/lncRNAs respectively (p value < 0.05 and |r| > 0.4). [file 12885_2020_7331_MOESM2_ESM.xlsx]

## Sheet: Supplementary Table 1
protein coding genes	lncRNA	miRNA
ADAMTS15	KIF26B-AS1	hsa-let-7b-5p
ADGRE1	HOXB-AS3	hsa-miR-10a-5p
AFAP1	LOC441204	hsa-miR-10a-3p
AIF1	LINC02691	hsa-let-7b-3p
AIFM2	LOC105375304	hsa-miR-6718-5p
AIFM3	LOC102723604	hsa-let-7a-3p
AK2	LINC02593	hsa-let-7a-5p
ANAPC16	HOXB-AS1	hsa-miR-16-2-3p
APP	PRDM16-DT	hsa-miR-532-3p
ARPP21	MGC12916	hsa-miR-362-3p
ATP9A	OBI1-AS1	hsa-miR-502-3p
BCL6B	HOXA10-AS	hsa-miR-210-3p
BMP4	ADARB2-AS1	hsa-miR-339-5p
CACNA1H	MEIS1-AS2	hsa-miR-15b-3p
CACNA2D2	HOXA-AS3	hsa-miR-582-3p
CAT	CTD-2201I18-1	hsa-miR-196b-5p
CCDC89	AFAP1-AS1	hsa-miR-500a-5p
CCL23	LOC780529	hsa-miR-92a-1-5p
CD320	IL12A-AS1	hsa-miR-500b-5p
CD3D	LINC00310	hsa-miR-15b-5p
CDR2	LINC01257	hsa-miR-152-3p
CERS4	LINC01475	hsa-miR-16-1-3p
CNNM1	LINC01550	hsa-miR-1976
COL6A3	LINC01637	hsa-miR-92a-3p
CORO2B	LINC01659	hsa-miR-19b-1-5p
CPNE8	LINC01798	hsa-miR-15a-3p
CREG1	LINC01801	hsa-miR-362-5p
CRYBB1	HOTAIRM1	hsa-miR-196b-3p
CTSD		hsa-miR-532-5p
CYP2E1		hsa-miR-188-5p
CYP4F11		hsa-miR-197-5p
CYP4F2
DLG2
DLL3
ENO1
EVPL
F12
FAM41C
FBLN7
FGFR1
FLT4
FUT1
GFRA3
GNG2
GOLGA3
GRK6
HOXA1
HOXA10
HOXA2
HOXA3
HOXA4
HOXA5
HOXA6
HOXA7
HOXA9
HOXB2
HOXB3
HOXB4
HOXB5
HOXB6
HOXB7
HSDL1
INA
IQCE
IRX1
ITGB2
ITGB4
KANK3
KIF26A
LACC1
LAMC3
LAT2
LAX1
LPAR5
LTB4R
LY9
MEIS1
MIR5191
MIRLET7BHG
MITF
MPP7
MRGPRE
NAV1
NDST3
NKILA
NRG4
OCLN
PAFAH2
PATE2
PATE3
PATE4
PBX3
PCDH15
PDE3B
PGPEP1L
PLA2G4A
PLCG1
PMEPA1
POU4F1
POU6F1
PPA1
PRDM16
PRKCD
PRR7
RADIL
RINL
RUNX1T1
SDSL
SELE
SELPLG
SERINC5
SFMBT2
SHANK1
SHC2
SHISAL2A
SIPA1L3
SLC25A28
SLC2A7
SLC35E1
SLC44A1
SLC5A2
SMAGP
SORT1
SPTBN2
SSC5D
ST18
STYK1
TALDO1
TGFB1I1
TMEM263
TMEM38B
TMIE
TMIGD2
TOR3A
TRH
TRPV3
TSPAN32
TSPAN7
TULP4
VEGFA
VSIR
WFDC1
ZCCHC2
ZNF124
ZNF440
ZNF555
ZNF608
ZNF732
ZNF774
C7ORF50
NKX2.3
C3ORF80
C1ORF162
CLEC4O
