# Supplementary material for: LINC00649 underexpression is an adverse prognostic marker in acute myeloid leukemia
Source: BMC Cancer. 2020 Sep 3;20:841. doi: 10.1186/s12885-020-07331-0 (PMC7469387; doi:10.1186/s12885-020-07331-0)
Supplement: Supplementary file 3 — Additional file 3: Table S3. The results of genome-wide methylation correlation analysis of LINC00649, showing the significantly correlated methylated positions. [file 12885_2020_7331_MOESM3_ESM.xls]

## Sheet: Supplementary Table 2
methylated_position	correlation	pvalue	gene symbol	UCSC_RefGene_Group	Relation_to_UCSC_CpG_Island
cg10127275	0.478768	7.51e-10	43891	TSS200	Island
cg21169914	0.412876	1.84e-07	43891	TSS200	Island
cg00470955	0.414755	1.6e-07	A2BP1	Body	Island
cg00185170	0.430226	4.83e-08	AASS	5'UTR	N_Shore
cg02315971	0.428963	5.34e-08	AASS	1stExon;5'UTR	Island
cg06017917	0.405908	3.08e-07	AASS	TSS200	Island
cg09632163	-0.579806	1.15e-14	ABCA3	Body	Island
cg09481056	-0.484235	4.5e-10	ABCA3	Body	Island
cg01278797	-0.474769	1.08e-09	ABCA3	Body	Island
cg05147509	-0.453014	7.42e-09	ABCA3	Body	Island
cg02959678	-0.434184	3.52e-08	ABCA7	Body	Island
cg20561863	0.459105	4.39e-09	ABCA8	Body	Open_Sea
cg19414302	-0.420016	1.07e-07	ACAP3	Body	Open_Sea
cg16034168	-0.40695	2.86e-07	ACOT7	Body	N_Shelf
cg14145074	-0.469842	1.7e-09	ACTB	Body	N_Shore
cg26636061	-0.459043	4.41e-09	ACTB	Body	N_Shore
cg01741041	-0.419804	1.09e-07	ACTB	Body	N_Shore
cg07526221	0.417381	1.31e-07	ACVR2A	Body	Island
cg01759110	0.480159	6.6e-10	ADAMDEC1	TSS200	Open_Sea
cg00127167	0.42849	5.54e-08	ADAMTS16	TSS1500	Island
cg15409013	0.426258	6.6e-08	ADAMTS16	TSS1500	Island
cg25973534	0.423302	8.31e-08	ADAMTS16	TSS1500	Island
cg22954449	0.415292	1.53e-07	ADAMTS16	TSS1500	Island
cg22784954	0.411368	2.06e-07	ADAMTS16	1stExon	Island
cg00676660	0.419819	1.09e-07	ADAMTS9	Body	Island
cg13720710	-0.488107	3.12e-10	ADARB2	Body	Open_Sea
cg12205554	-0.484799	4.27e-10	ADARB2	Body	Open_Sea
cg05750078	-0.439412	2.31e-08	ADARB2	Body	Open_Sea
cg12508258	-0.438033	2.58e-08	ADARB2	Body	Open_Sea
cg03663215	0.440173	2.17e-08	ADCY2	1stExon	Island
cg20759084	0.407134	2.82e-07	ADCY2	TSS1500	Island
cg09506001	-0.4073	2.78e-07	ADPRHL2	3'UTR	Open_Sea
cg14826456	0.40659	2.93e-07	ADRB1	1stExon	Island
cg21194066	-0.454846	6.34e-09	ADRBK1	Body	Island
cg08178815	-0.428096	5.72e-08	ADRM1	Body	S_Shore
cg21959618	0.557524	1.84e-13	AFF3	Body	Open_Sea
cg00779638	-0.417513	1.3e-07	AGTPBP1	5'UTR	N_Shore
cg25403205	0.447567	1.18e-08	AIF1	Body	N_Shelf
cg11782550	-0.42884	5.39e-08	AIFM3	5'UTR	Island
cg07960806	-0.410732	2.16e-07	AIFM3	5'UTR	Island
cg13603599	-0.438584	2.47e-08	AIP	Body	S_Shore
cg14170787	-0.431681	4.3e-08	AKAP2;PALM2-AKAP2	Body;5'UTR	Open_Sea
cg18412889	-0.405494	3.18e-07	ALDH3B1	Body	N_Shore
cg12077963	-0.483424	4.86e-10	ANKFY1	Body	Open_Sea
cg00277591	-0.434551	3.42e-08	ANKFY1	Body	Open_Sea
cg11477010	-0.434449	3.45e-08	ANKFY1	Body	Open_Sea
cg05749855	-0.471406	1.47e-09	ANKRD11	5'UTR	Open_Sea
cg03092447	-0.453987	6.82e-09	ANKRD11	Body	N_Shelf
cg02965295	0.410749	2.16e-07	ANKRD44	Body	Open_Sea
cg11771863	-0.404675	3.37e-07	ANKRD58	1stExon	Island
cg06902099	0.452412	7.81e-09	ANKS1A	Body	Open_Sea
cg03497652	-0.455664	5.91e-09	ANKS3	Body	Open_Sea
cg11113723	0.44141	1.96e-08	ANO3	1stExon;5'UTR	Island
cg18131689	0.439964	2.21e-08	ANO5	TSS1500	Island
cg20115218	0.435889	3.07e-08	ANO5	5'UTR;1stExon	Island
cg13205384	0.43169	4.3e-08	ANO5	TSS200	Island
cg09968630	0.417953	1.25e-07	ANO5	TSS200	Island
cg00422488	-0.402137	4.06e-07	ANP32B	Body	Island
cg08248297	-0.439349	2.32e-08	AP1M1	Body	S_Shelf
cg04372535	-0.50592	5.41e-11	AP2A2	Body	Open_Sea
cg12614244	-0.505467	5.67e-11	AP2A2	Body	Open_Sea
cg13365436	-0.445918	1.35e-08	AP2A2	Body	Open_Sea
cg26130383	0.428561	5.51e-08	ARGFX	5'UTR	Open_Sea
cg20760057	0.526109	6.56e-12	ARHGAP18	Body	Open_Sea
cg26547816	0.537783	1.81e-12	ARHGAP26	Body	Open_Sea
cg07694735	-0.422398	8.92e-08	ARHGEF10	Body	Open_Sea
cg15496388	-0.400729	4.49e-07	ARHGEF2	Body	Open_Sea
cg12835118	0.44654	1.28e-08	ARHGEF3	Body	Open_Sea
cg08052292	0.42535	7.09e-08	ARHGEF3	Body	Open_Sea
cg25799109	-0.426247	6.61e-08	ARHGEF3;SPATA12	5'UTR	Open_Sea
cg23415434	-0.486888	3.5e-10	ARHGEF4	Body	S_Shore
cg09129334	-0.453314	7.23e-09	ARHGEF7	Body;TSS1500;5'UTR	Open_Sea
cg02863179	0.421532	9.53e-08	ARID5B	Body	Open_Sea
cg01021169	-0.469355	1.77e-09	ASCC2	3'UTR	Open_Sea
cg07093539	-0.438646	2.46e-08	ASPSCR1	Body	Island
cg26955287	-0.431734	4.29e-08	ASPSCR1	Body	S_Shore
cg20329085	0.444048	1.58e-08	ASXL3	TSS200	Open_Sea
cg12361352	0.42946	5.13e-08	ASXL3	5'UTR;1stExon	Open_Sea
cg20279561	-0.455005	6.25e-09	ATP11A	Body	Open_Sea
cg04656015	-0.45236	7.84e-09	ATP11A	Body	N_Shelf
cg13932501	0.418855	1.17e-07	AUH	Body	Open_Sea
cg00725635	0.478274	7.86e-10	B3GALT2;CDC73	TSS200;Body	Open_Sea
cg06753439	-0.41884	1.17e-07	B3GALT4	1stExon	Island
cg13947735	0.460571	3.86e-09	B3GNTL1	Body	S_Shelf
cg03167683	0.418474	1.21e-07	B4GALNT2	1stExon;Body;5'UTR	Island
cg01035035	-0.478053	8.02e-10	BAALC	Body	Open_Sea
cg05356163	-0.491486	2.25e-10	BACH2	Body	Open_Sea
cg24700316	-0.461752	3.48e-09	BACH2	5'UTR	Open_Sea
cg14132167	-0.42955	5.1e-08	BACH2	Body	Open_Sea
cg10278699	-0.414456	1.63e-07	BACH2	Body	Open_Sea
cg11031567	0.402563	3.93e-07	BAHCC1	Body	S_Shore
cg02080909	-0.403065	3.79e-07	BAIAP2	Body	Open_Sea
cg06913958	0.473311	1.24e-09	BCL10	TSS1500	S_Shelf
cg14233720	0.405425	3.19e-07	BCL11B	Body	Open_Sea
cg04141129	0.430025	4.91e-08	BICD1	3'UTR	Open_Sea
cg18722790	0.423285	8.32e-08	BMPR1B	TSS1500	Island
cg09156233	0.419043	1.15e-07	BMPR1B	5'UTR	Island
cg25553665	0.410829	2.14e-07	BMPR1B	TSS200	Island
cg20267101	0.423321	8.3e-08	BOC;WDR52	3'UTR	Open_Sea
cg22416021	-0.452001	8.08e-09	BRD1	Body	Island
cg27064178	-0.405697	3.13e-07	BRD1	Body	Island
cg14037250	-0.440734	2.07e-08	BRD3	5'UTR	N_Shore
cg22198603	0.495585	1.51e-10	BTBD9	Body	Open_Sea
cg10556636	0.448432	1.09e-08	C10orf11	Body	Open_Sea
cg06894710	0.43659	2.9e-08	C10orf11	Body	Open_Sea
cg20125920	0.516293	1.86e-11	C10orf140	Body	N_Shore
cg26867545	0.481082	6.05e-10	C10orf140	3'UTR	N_Shore
cg01443922	0.440859	2.05e-08	C10orf140	3'UTR	N_Shore
cg19766471	0.441248	1.99e-08	C11orf21;TSPAN32	Body;TSS1500	Open_Sea
cg08273740	0.423339	8.29e-08	C11orf21;TSPAN32	Body;TSS1500	Open_Sea
cg20043105	0.448663	1.07e-08	C14orf23	Body	Island
cg01302656	0.401136	4.36e-07	C14orf23	Body	Island
cg15288800	0.461372	3.6e-09	C17orf100;MED31	3'UTR;TSS1500;1stExon	S_Shore
cg03764274	-0.438352	2.52e-08	C17orf90;CCDC137	Body;TSS1500	N_Shore
cg16776874	-0.424678	7.47e-08	C17orf90;CCDC137	Body;TSS1500	N_Shore
cg20820063	0.502693	7.49e-11	C18orf34	1stExon;TSS1500;5'UTR	Island
cg00625334	0.475206	1.04e-09	C18orf34	TSS200;TSS1500	Island
cg05245861	0.458018	4.82e-09	C18orf34	TSS1500;5'UTR	Island
cg05994094	0.452636	7.66e-09	C18orf34	TSS200;TSS1500	Island
cg14558880	-0.451507	8.43e-09	C19orf23;CIRBP	TSS1500;Body	S_Shore
cg02281970	-0.42794	5.79e-08	C19orf23;CIRBP	TSS1500;Body	S_Shore
cg19301960	-0.404333	3.46e-07	C19orf23;CIRBP	TSS1500;Body	S_Shore
cg27477250	-0.50642	5.15e-11	C19orf43	3'UTR	N_Shelf
cg18770579	-0.483253	4.94e-10	C19orf76;PRMT1	TSS1500;Body	Island
cg00711496	-0.463155	3.08e-09	C19orf76;PRMT1	TSS1500;Body	Island
cg19309676	-0.425551	6.98e-08	C19orf76;PRMT1	TSS1500;Body	Island
cg19759478	-0.436873	2.84e-08	C1orf183	Body	Open_Sea
cg03984347	-0.512377	2.8e-11	C1orf228	Body	Island
cg06745753	-0.480731	6.26e-10	C1orf228	Body	Island
cg26246947	-0.424167	7.77e-08	C1orf228	3'UTR	S_Shore
cg00328227	-0.417606	1.29e-07	C1orf59	TSS200;TSS1500	Island
cg24593372	0.46242	3.28e-09	C1orf83	Body	Open_Sea
cg06659338	0.43878	2.43e-08	C1orf83	Body	Open_Sea
cg05537653	-0.472786	1.3e-09	C1QTNF4	Body	Island
cg18356785	-0.471272	1.49e-09	C1QTNF4	Body	Island
cg06911753	-0.470567	1.59e-09	C1QTNF4	3'UTR	Island
cg04824401	-0.466618	2.26e-09	C1QTNF4	5'UTR	Island
cg22279588	0.441056	2.02e-08	C1QTNF7	Body;5'UTR	Open_Sea
cg09868035	0.421416	9.62e-08	C20orf135	TSS1500	N_Shore
cg03044178	-0.423467	8.21e-08	C20orf166	Body	Island
cg14562076	-0.457365	5.1e-09	C21orf125	TSS200	Open_Sea
cg20999167	-0.423328	8.3e-08	C21orf125	TSS1500	Open_Sea
cg00164837	-0.405019	3.29e-07	C21orf70	Body	N_Shore
cg03701992	0.448673	1.07e-08	C21orf88	TSS200	Open_Sea
cg00504285	-0.549001	5.03e-13	C22orf25;MIR185	5'UTR;TSS1500	Open_Sea
cg23095729	-0.545215	7.8e-13	C22orf25;MIR185	5'UTR;TSS1500	Open_Sea
cg00390484	-0.532254	3.35e-12	C22orf25;MIR185	5'UTR;TSS1500	Open_Sea
cg03462604	-0.4302	4.84e-08	C2orf18	Body	Open_Sea
cg24231380	-0.485253	4.09e-10	C2orf85	Body	N_Shore
cg00669330	-0.463685	2.94e-09	C2orf85	TSS1500	S_Shelf
cg02162605	-0.43391	3.6e-08	C2orf85	Body	N_Shore
cg23528247	0.5005	9.32e-11	C3orf26;FILIP1L	Body;5'UTR;TSS1500	Open_Sea
cg13304297	0.401651	4.2e-07	C3orf50	Body	S_Shore
cg26430305	0.4536	7.05e-09	C4BPA	TSS200	Open_Sea
cg23598378	-0.425362	7.08e-08	C6orf132	Body	S_Shore
cg26081162	0.404054	3.53e-07	C6orf141	5'UTR;1stExon	Island
cg21175873	-0.556781	2.01e-13	C9orf86	Body;3'UTR	S_Shore
cg12986501	-0.499912	9.88e-11	C9orf86	Body;3'UTR	Island
cg14283140	-0.434556	3.42e-08	C9orf9	Body	Open_Sea
cg13869648	-0.401979	4.1e-07	C9orf98;C9orf9	TSS1500;5'UTR	S_Shore
cg20882260	-0.470489	1.6e-09	CACNA1C	Body	Open_Sea
cg25557995	-0.436359	2.96e-08	CACNA1C	Body	Open_Sea
cg18806606	-0.411076	2.1e-07	CACNA1C	Body	Open_Sea
cg05408203	-0.40324	3.75e-07	CACNA1H	Body	S_Shelf
cg24159214	0.441309	1.98e-08	CACNA2D2	Body	Island
cg02855924	0.423233	8.36e-08	CACNA2D2	Body	Island
cg08359013	0.416598	1.39e-07	CACNG7	TSS200	S_Shelf
cg13331200	0.429435	5.14e-08	CADM2	5'UTR;1stExon	Island
cg02719752	0.413182	1.8e-07	CADPS	TSS200	S_Shore
cg00388154	-0.408627	2.52e-07	CALML4	TSS1500	Open_Sea
cg13466180	-0.417689	1.28e-07	CALR	Body	N_Shore
cg03762572	0.405986	3.07e-07	CAMTA1	Body	Open_Sea
cg04887172	0.443703	1.62e-08	CBFA2T3	Body	Open_Sea
cg05240948	-0.441323	1.97e-08	CBFA2T3	Body	Island
cg06672560	0.420759	1.01e-07	CBLN4	TSS200	Island
cg14884776	0.441001	2.03e-08	CCDC105	1stExon	S_Shore
cg23129170	0.436058	3.03e-08	CCDC108	TSS200	Island
cg06545389	0.417779	1.27e-07	CCDC108	TSS200	Island
cg18604842	-0.557704	1.8e-13	CCDC116	5'UTR	S_Shelf
cg25784136	-0.541143	1.24e-12	CCDC116	1stExon;5'UTR	S_Shelf
cg07252792	-0.43442	3.46e-08	CCDC116	TSS200	S_Shelf
cg15507901	0.452526	7.73e-09	CCDC54	1stExon	Open_Sea
cg01763666	-0.463047	3.11e-09	CCDC57	Body	Open_Sea
cg12486944	-0.433563	3.7e-08	CCDC57	Body	Open_Sea
cg18209359	-0.42181	9.33e-08	CCDC57	Body	Open_Sea
cg06715330	-0.418411	1.21e-07	CCDC57	Body	Open_Sea
cg04717045	-0.402773	3.87e-07	CCND1	3'UTR	N_Shore
cg03621974	0.461186	3.66e-09	CD163	Body	Open_Sea
cg03727968	-0.441292	1.98e-08	CD247	Body	Open_Sea
cg07786657	-0.432267	4.11e-08	CD247	Body	Open_Sea
cg24841244	-0.431471	4.38e-08	CD3D	5'UTR;1stExon	Open_Sea
cg07728874	-0.428532	5.52e-08	CD3D	1stExon	Open_Sea
cg26313955	-0.454842	6.34e-09	CD58	Body	N_Shore
cg09584521	-0.448363	1.1e-08	CD58	Body	N_Shore
cg15382933	0.486496	3.64e-10	CD59	5'UTR;TSS1500	Open_Sea
cg04387658	0.428789	5.41e-08	CD86	Body	Open_Sea
cg16503924	0.409041	2.45e-07	CDH18	TSS200	Open_Sea
cg27122431	0.405044	3.28e-07	CDH18	TSS1500	Open_Sea
cg05822100	0.419531	1.11e-07	CDH6	5'UTR	Island
cg00333824	0.52383	8.38e-12	CDH7	1stExon;5'UTR;TSS1500	N_Shore
cg19119032	0.501059	8.82e-11	CDH7	5'UTR	Island
cg00589371	0.439418	2.31e-08	CDH7	5'UTR;TSS1500	Island
cg00950846	0.429543	5.1e-08	CDH8	5'UTR	Island
cg02039171	-0.422983	8.52e-08	CEBPE	1stExon	Open_Sea
cg13237068	0.413586	1.74e-07	CENPJ	Body	Open_Sea
cg18119407	-0.49882	1.1e-10	CFLAR	TSS1500	N_Shore
cg06639440	-0.420187	1.06e-07	CHID1	TSS200	S_Shelf
cg18205787	-0.402348	4e-07	CHID1	TSS200	S_Shelf
cg01295518	0.415845	1.47e-07	CHL1	TSS1500	Island
cg07030701	-0.423526	8.17e-08	CHMP6	3'UTR	Island
cg20903433	-0.416071	1.45e-07	CHMP6	3'UTR	Island
cg21350575	0.481893	5.61e-10	CHODL	5'UTR;1stExon	Island
cg18349138	0.422402	8.91e-08	CHODL	TSS200	Island
cg12743978	0.403118	3.78e-07	CHODL	TSS200	Island
cg13591408	0.456232	5.63e-09	CHST11	Body	Open_Sea
cg10152449	0.404546	3.41e-07	CHST12	5'UTR	S_Shore
cg11684450	-0.487158	3.41e-10	CIRBP	Body;3'UTR	N_Shore
cg06101212	0.40089	4.44e-07	CLDN3	1stExon	Island
cg04565255	-0.429441	5.14e-08	CLN5	TSS1500	N_Shore
cg15749870	0.408002	2.64e-07	CLVS2	TSS200	Island
cg05438708	-0.420595	1.02e-07	CMIP	Body	Open_Sea
cg25817165	-0.446129	1.33e-08	CNDP2	1stExon;Body	S_Shelf
cg26446133	-0.445511	1.4e-08	CNDP2	5'UTR;1stExon	S_Shelf
cg25871890	0.407898	2.66e-07	CNOT4	5'UTR	Open_Sea
cg23500059	0.423576	8.14e-08	CNTN1	TSS200	N_Shore
cg14625113	0.41873	1.18e-07	CNTN1	5'UTR	Island
cg02622052	0.41178	2e-07	CNTN1	TSS200	N_Shore
cg00596508	0.40305	3.8e-07	CNTN1	5'UTR	Island
cg13561477	0.42293	8.56e-08	CNTN5	TSS200	Island
cg04617251	0.407751	2.69e-07	CNTN5	TSS200	Island
cg02233848	0.403691	3.62e-07	CNTN5	TSS200	Island
cg15440158	-0.440617	2.09e-08	CNTNAP2	Body	Open_Sea
cg27531356	0.433384	3.76e-08	CNTNAP2	Body	S_Shore
cg01885814	-0.407162	2.81e-07	COL18A1	Body	N_Shore
cg16407323	0.416512	1.4e-07	COL22A1	TSS1500	Open_Sea
cg19488785	-0.415515	1.51e-07	COL23A1	Body	Open_Sea
cg01734045	0.467808	2.04e-09	COL25A1	Body	Open_Sea
cg08924619	-0.417367	1.31e-07	COL4A2	Body	N_Shelf
cg05211057	0.420254	1.05e-07	COL9A1	Body	Island
cg02973993	-0.422167	9.08e-08	COMMD7	TSS1500	S_Shore
cg15926585	-0.445921	1.35e-08	COMT;TXNRD2	TSS1500;Body	N_Shore
cg16408081	-0.42959	5.08e-08	CORO1B;PTPRCAP	Body;TSS1500	S_Shelf
cg12044599	-0.400426	4.59e-07	CORO1B;PTPRCAP	Body;TSS1500	S_Shelf
cg22789065	-0.443915	1.59e-08	CPA2	Body	Open_Sea
cg12162100	0.458209	4.74e-09	CPNE3	5'UTR	S_Shelf
cg05124129	0.556837	1.99e-13	CPNE8	TSS200	Island
cg21784036	0.517692	1.61e-11	CPNE8	TSS1500	N_Shore
cg07300451	0.504339	6.35e-11	CPNE8	TSS200	Island
cg13509195	0.491968	2.15e-10	CPNE8	TSS1500	N_Shore
cg26510017	0.471633	1.44e-09	CPNE8	TSS200	Island
cg13603508	0.435137	3.26e-08	CPNE8	1stExon	Island
cg01963134	0.412402	1.91e-07	CPNE8	5'UTR;1stExon	Island
cg27366532	-0.524033	8.2e-12	CREBBP	Body	Open_Sea
cg04141008	-0.474222	1.14e-09	CREBBP	Body	Open_Sea
cg21932231	0.461052	3.7e-09	CRIM1	Body	Open_Sea
cg01410472	0.479614	6.94e-10	CRISPLD1	1stExon;5'UTR	Island
cg13534450	0.45117	8.68e-09	CRISPLD1	5'UTR	S_Shore
cg02942845	0.448069	1.13e-08	CRISPLD1	1stExon;5'UTR	Island
cg15953602	0.437431	2.71e-08	CRISPLD1	TSS200	Island
cg01937650	0.418414	1.21e-07	CRISPLD1	TSS200	Island
cg04410024	0.407773	2.69e-07	CRISPLD1	TSS200	Island
cg14283968	0.401802	4.16e-07	CRISPLD1	TSS200	Island
cg21844856	0.400201	4.66e-07	CRISPLD1	TSS200	Island
cg23945952	-0.415687	1.49e-07	CRTC1	Body	S_Shore
cg23495279	0.499168	1.06e-10	CSMD1	Body	Island
cg10290764	0.486496	3.64e-10	CSMD1	Body	Island
cg08383399	0.477215	8.67e-10	CSMD1	TSS200	Island
cg23818621	0.442043	1.86e-08	CSMD1	Body	Island
cg01807946	-0.413541	1.75e-07	CSNK1D	Body	N_Shore
cg03228516	-0.415439	1.52e-07	CSNK1E	5'UTR	N_Shore
cg01534527	0.466566	2.28e-09	CTDSPL	Body	Open_Sea
cg19707040	0.454842	6.34e-09	CTNNA2	1stExon;5'UTR	Island
cg08047376	0.432121	4.16e-08	CTNNA2	TSS200	Island
cg02227623	0.410366	2.22e-07	CTNNA2	TSS200	Island
cg04670857	0.407305	2.78e-07	CTNNA2	1stExon;5'UTR	Island
cg13572145	0.404082	3.52e-07	CTNNA2;LRRTM1	Body	N_Shore
cg16048517	0.484666	4.32e-10	CTNND2	TSS1500	Island
cg21921460	0.46163	3.52e-09	CTNND2	Body	N_Shore
cg00908526	0.425709	6.89e-08	CTNND2	5'UTR;1stExon	Island
cg13368756	0.414235	1.66e-07	CTNND2	TSS200	Island
cg07195011	0.413731	1.73e-07	CTNND2	TSS200	Island
cg11002119	0.48464	4.33e-10	CUGBP2	Body	Open_Sea
cg19391535	-0.414355	1.65e-07	CUL1	5'UTR	S_Shore
cg06815950	0.417017	1.35e-07	CUX2	Body	Open_Sea
cg14855841	0.580605	1.04e-14	CXCL10;ART3	TSS1500;5'UTR	Open_Sea
cg23884076	0.558759	1.58e-13	CXCL10;ART3	TSS1500;5'UTR	Open_Sea
cg14622819	0.430521	4.72e-08	CXCL10;ART3	TSS200;5'UTR	Open_Sea
cg08286738	0.449581	9.92e-09	CYP26B1	Body	Island
cg08863459	0.426693	6.38e-08	CYP26B1	Body	Island
cg10816489	0.401899	4.13e-07	CYP7B1	1stExon;5'UTR	Island
cg14438453	0.411564	2.03e-07	DAAM2	5'UTR	Open_Sea
cg11238048	0.427598	5.94e-08	DACT2	TSS200	Island
cg05135569	0.478812	7.48e-10	DBX2	TSS1500	Island
cg19788831	0.448311	1.1e-08	DBX2	1stExon	Island
cg07469402	0.44038	2.13e-08	DBX2	1stExon;5'UTR	Island
cg23242898	0.501311	8.6e-11	DCC	Body	N_Shore
cg21381065	0.41731	1.32e-07	DCC	TSS1500	N_Shelf
cg19194405	-0.40544	3.19e-07	DDC	Body	S_Shelf
cg00317837	0.465041	2.61e-09	DEPDC6	Body	Open_Sea
cg14094409	-0.490194	2.55e-10	DIABLO	TSS200	S_Shore
cg19529732	-0.469324	1.78e-09	DIABLO	TSS200	S_Shore
cg10802680	-0.455395	6.05e-09	DIABLO	TSS200	S_Shore
cg11804414	-0.455001	6.26e-09	DIABLO	TSS200	S_Shore
cg21805118	-0.447246	1.21e-08	DIABLO	TSS200	S_Shore
cg14506192	-0.435901	3.07e-08	DIABLO	Body;5'UTR;1stExon	S_Shore
cg07279638	-0.448712	1.07e-08	DIDO1	Body	Island
cg09445939	0.519104	1.39e-11	DKK1	5'UTR;1stExon	Island
cg27591349	0.492531	2.04e-10	DKK1	1stExon	Island
cg07684796	0.473944	1.17e-09	DKK1	1stExon	Island
cg11931116	0.414178	1.67e-07	DKK1	5'UTR;1stExon	Island
cg06320175	0.434086	3.55e-08	DNM3	Body	Open_Sea
cg03314052	-0.408293	2.59e-07	DNMT3A	Body	Open_Sea
cg00622654	0.43473	3.37e-08	DOCK1	TSS1500	Island
cg18932726	0.434263	3.5e-08	DOCK1	Body	Island
cg05608777	0.421424	9.61e-08	DOCK1	Body	Island
cg06128198	0.407542	2.73e-07	DOCK1	TSS200	Island
cg23665778	0.406492	2.95e-07	DOCK1	TSS200	Island
cg22665692	0.403283	3.73e-07	DOCK1	TSS200	Island
cg08527435	-0.477134	8.73e-10	DOT1L	Body	S_Shore
cg13446753	-0.446689	1.26e-08	DOT1L	Body	Island
cg20225246	-0.440984	2.03e-08	DOT1L	Body	Island
cg27263395	-0.400895	4.44e-07	DOT1L	Body	N_Shore
cg10922280	0.405136	3.26e-07	DPEP2	TSS1500	Open_Sea
cg02660347	0.456533	5.48e-09	DPY19L2	TSS200	Island
cg26444741	0.440011	2.2e-08	DPY19L2P2	TSS1500;TSS200	Island
cg27100436	0.41251	1.89e-07	DPY19L2P2	TSS1500;TSS200	Island
cg01577992	0.411241	2.08e-07	DPY19L2P2	TSS1500;TSS200	Island
cg02970297	0.407809	2.68e-07	DPY19L2P2	TSS1500;TSS200	Island
cg23998645	0.421133	9.83e-08	DPY19L2P4	TSS1500	Island
cg06237774	0.416093	1.44e-07	DPY19L2P4	TSS1500	Island
cg05884394	0.412299	1.92e-07	DPY19L2P4	TSS200	Island
cg03919781	0.434507	3.43e-08	EFHA2	TSS1500	N_Shore
cg18577280	0.414195	1.67e-07	EFHA2	TSS200	Island
cg23218760	0.400063	4.71e-07	EFHA2	TSS1500	Island
cg16411883	0.470039	1.67e-09	EFNA5	Body	Open_Sea
cg04074066	-0.401096	4.37e-07	EGFL7	Body	Island
cg05769169	0.470992	1.53e-09	EGLN3	1stExon	Island
cg08244848	0.425876	6.8e-08	EGLN3	1stExon	Island
cg12045511	-0.416047	1.45e-07	EHD4	Body	Island
cg14459021	-0.417883	1.26e-07	EHMT1	Body	Island
cg14050824	-0.413965	1.7e-07	EHMT1	Body	S_Shore
cg25633383	-0.515733	1.97e-11	EHMT2	Body	S_Shelf
cg25981875	-0.436139	3.01e-08	EHMT2	Body	S_Shelf
cg01667634	-0.427061	6.2e-08	EHMT2	Body	S_Shelf
cg08444833	-0.487815	3.21e-10	EIF2C2	Body	Open_Sea
cg26311610	0.433432	3.74e-08	EIF4H	Body	S_Shelf
cg14026459	0.409474	2.37e-07	ELAVL2	5'UTR	Island
cg00809988	0.402505	3.95e-07	ELAVL2	TSS1500;5'UTR	N_Shore
cg06267718	-0.441747	1.91e-08	ELFN2	Body	Island
cg00262446	0.465285	2.55e-09	EMCN	5'UTR;1stExon	Open_Sea
cg04712321	-0.555111	2.45e-13	ENTPD4	5'UTR	N_Shore
cg12608633	0.452458	7.78e-09	ENTPD7;COX15	3'UTR	Open_Sea
cg00027083	0.456853	5.33e-09	EPB41L3	5'UTR	Island
cg13772414	-0.446745	1.26e-08	EPHA4	Body	Open_Sea
cg02055132	0.413361	1.77e-07	EPHA6	TSS200	Island
cg25798409	0.414148	1.67e-07	ERBB4	Body	Island
cg20634514	0.430173	4.85e-08	ERI3	Body	Open_Sea
cg12992745	-0.487562	3.28e-10	ERICH1	Body	S_Shore
cg20780944	-0.452924	7.47e-09	ERICH1	Body	S_Shore
cg17932911	0.434378	3.47e-08	ERLIN1	Body	N_Shelf
cg24563967	0.509006	3.96e-11	EVPL	Body	N_Shore
cg11022236	-0.402322	4e-07	EXOC2	Body	Open_Sea
cg12152919	0.46699	2.19e-09	EYA4	TSS1500	N_Shore
cg20611276	0.425913	6.78e-08	EYA4	TSS1500	N_Shore
cg01328892	0.404153	3.5e-07	EYA4	TSS200	Island
cg01567853	0.483904	4.65e-10	FAM164A	Body	Island
cg12803724	0.458445	4.65e-09	FAM164A	1stExon;5'UTR	Island
cg05575058	0.451446	8.47e-09	FAM164A	TSS1500	N_Shore
cg07889284	0.448383	1.1e-08	FAM164A	1stExon;5'UTR	Island
cg08232264	0.427855	5.83e-08	FAM164A	TSS200	Island
cg01069256	0.417781	1.27e-07	FAM164A	TSS1500	N_Shore
cg02289992	0.409655	2.34e-07	FAM164A	1stExon;5'UTR	Island
cg08519575	0.405386	3.2e-07	FAM164A	TSS200	Island
cg25386133	-0.438151	2.56e-08	FAM189B	Body	N_Shelf
cg17275700	0.425852	6.82e-08	FAM190A	5'UTR	Island
cg05700348	-0.435214	3.24e-08	FAM193B	Body;3'UTR	S_Shelf
cg20010506	0.430562	4.7e-08	FAM19A2	5'UTR;1stExon	Island
cg01405004	0.406845	2.88e-07	FAM19A4	5'UTR	N_Shore
cg12951849	0.495226	1.57e-10	FAM38B	TSS200	Island
cg03602280	0.440205	2.16e-08	FAM38B	TSS200	Island
cg10023530	0.438601	2.47e-08	FAM38B	TSS200	Island
cg10567810	0.408886	2.48e-07	FAM38B	TSS1500	Island
cg17611046	0.582038	8.6e-15	FARS2	Body	Open_Sea
cg04362211	-0.463583	2.96e-09	FAT3	Body	Open_Sea
cg22911422	0.414087	1.68e-07	FAT4	1stExon	Island
cg06606381	-0.423317	8.3e-08	FBRSL1	Body	Open_Sea
cg00232092	0.450459	9.21e-09	FBXL18	3'UTR	N_Shelf
cg20427144	0.407822	2.68e-07	FBXL18	3'UTR	N_Shelf
cg00599124	-0.427108	6.18e-08	FBXO31	Body	Open_Sea
cg20924136	0.408463	2.55e-07	FBXO36	Body	Open_Sea
cg17306706	-0.405793	3.11e-07	FBXW9	3'UTR	Open_Sea
cg19677739	-0.406622	2.93e-07	FCER1G	Body	Open_Sea
cg06350097	-0.526072	6.59e-12	FCGR2A	TSS1500	Open_Sea
cg24422489	-0.499093	1.07e-10	FCGR2A	TSS1500	Open_Sea
cg01402994	-0.40156	4.23e-07	FDFT1	Body	Island
cg20222926	0.400801	4.47e-07	FEZF1	TSS1500	Island
cg15419073	-0.409823	2.31e-07	FGD5	Body	Open_Sea
cg01255414	0.457274	5.14e-09	FGF12	TSS1500;Body	Island
cg01257828	0.42102	9.91e-08	FGF12	TSS200;Body	Island
cg25317585	0.424694	7.46e-08	FGF14	Body;1stExon	Island
cg02491276	0.406321	2.99e-07	FGF14	Body	Island
cg23840053	0.414622	1.61e-07	FGFBP1	TSS1500	Open_Sea
cg00502597	0.435189	3.25e-08	FGGY	Body	Open_Sea
cg07125771	-0.417794	1.27e-07	FHOD1	Body	N_Shore
cg20593611	0.493437	1.87e-10	FIGN	TSS1500	Island
cg00490655	0.411892	1.98e-07	FIGN	TSS1500	N_Shore
cg16804603	-0.44655	1.28e-08	FLJ22536	Body	Open_Sea
cg19980151	0.456588	5.46e-09	FLJ42709	Body	N_Shore
cg10511255	-0.465141	2.58e-09	FLJ42875	Body	N_Shelf
cg03256938	0.444857	1.47e-08	FLJ42875	Body	Island
cg01779765	0.425117	7.22e-08	FLJ43390	TSS1500	Island
cg04239247	0.444643	1.5e-08	FNBP1L	Body	Open_Sea
cg25828963	0.496295	1.41e-10	FNDC3A	Body	Open_Sea
cg25481160	0.458774	4.52e-09	FOXP1	Body	N_Shelf
cg00188748	0.441785	1.9e-08	FPGS	TSS1500	N_Shore
cg06039988	-0.451569	8.39e-09	FRMD8	Body	S_Shelf
cg02111433	-0.453983	6.83e-09	FTO	Body	Open_Sea
cg06855485	0.412898	1.84e-07	GAB1	Body	Open_Sea
cg23676588	0.452922	7.47e-09	GABRA2	TSS1500	Island
cg21820677	0.428343	5.61e-08	GABRA2	TSS1500	Island
cg09679234	0.422871	8.59e-08	GABRA2	TSS1500	Island
cg10676084	0.402658	3.91e-07	GABRB3	Body	Island
cg11651237	0.444466	1.52e-08	GABRG3	5'UTR;1stExon	Island
cg13101767	-0.414286	1.66e-07	GAK	Body	Island
cg21998983	0.444196	1.56e-08	GALNT13	TSS1500	Island
cg00241663	0.40254	3.94e-07	GATA2	5'UTR	Island
cg18146737	-0.444709	1.49e-08	GFI1	Body	Island
cg06338710	-0.436031	3.04e-08	GFI1	Body	Island
cg09662411	-0.408271	2.59e-07	GFI1	Body	Island
cg18316974	-0.407696	2.7e-07	GFI1	Body	Island
cg05001389	0.471663	1.44e-09	GFI1B	TSS1500	Open_Sea
cg14457284	0.40561	3.15e-07	GFI1B	TSS1500	Open_Sea
cg07309864	-0.437199	2.76e-08	GGA3	Body	Open_Sea
cg02619155	-0.43581	3.09e-08	GHDC	3'UTR;Body	Open_Sea
cg14646653	0.468391	1.93e-09	GLI3	Body	Open_Sea
cg08001559	-0.424327	7.68e-08	GNG2	TSS200	Open_Sea
cg05237360	-0.422694	8.71e-08	GOLGA3	Body	N_Shelf
cg05927432	0.550023	4.46e-13	GOLSYN	TSS200	S_Shore
cg13690525	0.453705	6.99e-09	GOLSYN	TSS200	S_Shore
cg14745270	0.446344	1.3e-08	GOLSYN	1stExon;5'UTR	Island
cg27511169	0.405375	3.21e-07	GOLSYN	TSS200	S_Shore
cg18058689	0.472524	1.33e-09	GPC6	1stExon;5'UTR	Island
cg14946389	0.459096	4.39e-09	GPC6	Body	S_Shore
cg07234958	0.434472	3.44e-08	GPC6	Body	Island
cg19824907	0.430355	4.78e-08	GPC6	1stExon;5'UTR	Island
cg07576142	0.40245	3.97e-07	GPC6	1stExon	Island
cg13675859	0.529765	4.41e-12	GPR110	5'UTR	Open_Sea
cg14115756	0.549005	5.03e-13	GPR21;RABGAP1	TSS1500;Body	Open_Sea
cg04655481	0.526821	6.07e-12	GPR21;RABGAP1	TSS200;Body	Open_Sea
cg14584535	0.468325	1.94e-09	GPR21;RABGAP1	1stExon;Body	Open_Sea
cg13136510	0.483457	4.85e-10	GPR39	TSS200	Island
cg24659201	0.418209	1.23e-07	GPR39	TSS1500	Island
cg16734795	-0.500544	9.28e-11	GPR77	TSS1500	Open_Sea
cg23986185	-0.46308	3.1e-09	GPRC5C	Body	Open_Sea
cg02506360	-0.467734	2.05e-09	GPT2	3'UTR	Open_Sea
cg03593823	0.400189	4.67e-07	GREM2	5'UTR	Open_Sea
cg23559689	0.423278	8.33e-08	GRIA4	5'UTR;TSS200	Island
cg19343464	0.411553	2.03e-07	GRIA4	5'UTR;1stExon	S_Shore
cg18794577	0.413463	1.76e-07	GRIN3A	TSS200	Island
cg23327334	0.410259	2.24e-07	GRK6	Body	S_Shore
cg18863595	0.468992	1.83e-09	GRM7	1stExon;5'UTR	Island
cg04527363	0.428368	5.6e-08	GRM7	TSS1500	N_Shore
cg02332525	0.424834	7.38e-08	GRM7	1stExon	Island
cg10122050	-0.473221	1.25e-09	GSTO2	3'UTR	Open_Sea
cg11901272	0.416823	1.37e-07	HCG4	Body	Island
cg13497563	0.414051	1.68e-07	HCG4	Body	Island
cg18857467	-0.403695	3.62e-07	HDAC1	Body	Open_Sea
cg26456554	-0.525022	7.38e-12	HDAC4	Body	Open_Sea
cg16325984	-0.516144	1.89e-11	HDAC4	5'UTR	Open_Sea
cg21184951	-0.51344	2.51e-11	HDAC4	Body	Open_Sea
cg11308319	-0.47231	1.36e-09	HDAC4	5'UTR	Open_Sea
cg08107308	-0.4365	2.92e-08	HDAC4	Body	Open_Sea
cg10861333	-0.407249	2.79e-07	HDAC4	Body	Open_Sea
cg08943714	0.55211	3.49e-13	HECA	Body	Open_Sea
cg15015109	0.449881	9.67e-09	HELZ	Body	Open_Sea
cg16771104	-0.464727	2.68e-09	HESX1	1stExon;5'UTR	Open_Sea
cg23157190	-0.496014	1.45e-10	HK2	1stExon;5'UTR	Island
cg27049094	-0.471788	1.42e-09	HK2	Body	Open_Sea
cg25764570	0.480964	6.12e-10	HLA-DRA	TSS1500	Open_Sea
cg03419014	-0.492541	2.04e-10	HLCS	TSS1500	Island
cg09037712	-0.475252	1.04e-09	HLCS	TSS1500	Island
cg06167719	-0.406839	2.88e-07	HLCS	TSS200	Island
cg13973820	0.509264	3.85e-11	HMGCLL1	TSS200	Island
cg15594967	0.461031	3.71e-09	HMGCLL1	TSS200	Island
cg11907729	0.458364	4.68e-09	HMGCLL1	1stExon	Island
cg22508969	0.432167	4.14e-08	HMGCLL1	TSS200	Island
cg21172377	0.420127	1.06e-07	HOXA10	Body;1stExon	Island
cg07483304	0.478919	7.4e-10	HOXA10	Body	N_Shore
cg05490659	0.402318	4e-07	HOXA10	Body	N_Shore
cg02000808	-0.468803	1.86e-09	HOXA3	5'UTR	S_Shore
cg19816811	0.432084	4.17e-08	HOXA6	TSS1500	N_Shore
cg16880946	0.40586	3.09e-07	HOXA6	TSS1500	N_Shore
cg18931036	0.406653	2.92e-07	HOXA6	Body	Island
cg24389054	0.501434	8.5e-11	HOXA7	3'UTR	N_Shore
cg08396193	0.473741	1.19e-09	HOXA7	3'UTR	N_Shore
cg25727671	0.507879	4.44e-11	HOXA7	3'UTR	N_Shore
cg01891966	0.578751	1.32e-14	HOXA9	3'UTR	N_Shore
cg03217995	0.572414	2.95e-14	HOXA9	Body	N_Shore
cg21942490	0.461812	3.46e-09	HOXA9	TSS1500	Island
cg15506609	0.42042	1.04e-07	HOXA9	TSS1500	Island
cg27009703	0.471327	1.48e-09	HOXA9	1stExon	Island
cg21007852	0.510341	3.45e-11	HOXA9	Body	N_Shore
cg25999578	0.425084	7.24e-08	HOXA9	TSS1500	Island
cg20399871	0.512711	2.7e-11	HOXA9	1stExon	Island
cg26476852	0.442489	1.79e-08	HOXA9	1stExon	Island
cg01882880	0.511235	3.15e-11	HOXB2	TSS1500	N_Shelf
cg25882366	0.49919	1.06e-10	HOXB2	1stExon	S_Shore
cg21097733	0.49692	1.33e-10	HOXB2	TSS1500	S_Shelf
cg17573933	0.472474	1.34e-09	HOXB2	TSS1500	S_Shelf
cg13280788	0.476744	9.05e-10	HOXB3	TSS1500	N_Shore
cg24761525	0.46991	1.69e-09	HOXB3	5'UTR;1stExon	N_Shelf
cg04800503	0.46778	2.04e-09	HOXB3	5'UTR	Open_Sea
cg23014425	0.466034	2.39e-09	HOXB3	5'UTR	Open_Sea
cg06186155	0.46268	3.21e-09	HOXB3	5'UTR	Open_Sea
cg04117801	0.455206	6.15e-09	HOXB3	TSS200	N_Shelf
cg11060532	0.447741	1.16e-08	HOXB3	TSS1500	N_Shore
cg12910797	0.444289	1.54e-08	HOXB3	5'UTR;1stExon	N_Shelf
cg13293524	0.440947	2.04e-08	HOXB3	TSS200	N_Shelf
cg02836478	0.422185	9.06e-08	HOXB3	TSS1500	N_Shore
cg24767968	0.414192	1.67e-07	HOXB3	TSS200	N_Shelf
cg04014328	0.410328	2.23e-07	HOXB4	3'UTR	N_Shore
cg10585948	0.421508	9.55e-08	HOXB4;HOXB3	3'UTR;TSS1500	N_Shore
cg09998632	0.42792	5.8e-08	HOXB7	TSS200	Island
cg17468987	0.420561	1.03e-07	HOXB7	TSS200	Island
cg06856188	0.410158	2.25e-07	HOXB7	5'UTR;1stExon	Island
cg03218689	0.406885	2.87e-07	HOXB9	TSS200	Island
cg10633363	0.414484	1.63e-07	HOXB9	TSS200	Island
cg03697136	0.405951	3.07e-07	HOXB9	TSS200	Island
cg05021643	0.42496	7.31e-08	HOXD3	5'UTR	Island
cg12430701	-0.418816	1.17e-07	HPCAL1	TSS1500	N_Shore
cg17295235	-0.443888	1.6e-08	HRNBP3	5'UTR	Open_Sea
cg21555877	-0.436352	2.96e-08	HRNBP3	5'UTR	S_Shore
cg21347874	0.421348	9.67e-08	HRNBP3	5'UTR	Open_Sea
cg16280141	0.401985	4.1e-07	HTR1A	TSS1500	Island
cg01971407	-0.431757	4.28e-08	IFITM1	TSS1500	N_Shelf
cg10552523	-0.405954	3.07e-07	IFITM1	TSS1500	N_Shelf
cg27570249	0.408743	2.5e-07	IGDCC4	Body	Island
cg07060794	0.485819	3.88e-10	IGF2BP3	Body	Open_Sea
cg03240301	0.44324	1.68e-08	IGF2BP3	Body	Open_Sea
cg17209188	0.442467	1.8e-08	IGF2BP3	Body	Open_Sea
cg21262032	-0.430379	4.77e-08	IL6R	Body;3'UTR	Open_Sea
cg11542086	0.455508	5.99e-09	IL7	Body	Island
cg11154747	0.422885	8.59e-08	IL7	5'UTR;1stExon	Island
cg23538854	0.404418	3.44e-07	IL7	5'UTR;1stExon	S_Shore
cg11555067	-0.499196	1.06e-10	INPP4A	5'UTR	Open_Sea
cg03403093	0.439366	2.32e-08	INPP4A	5'UTR	Open_Sea
cg20978460	-0.466598	2.27e-09	IQCE	Body	N_Shore
cg09386682	-0.401438	4.27e-07	IRAK2	Body	S_Shore
cg04365721	0.449901	9.66e-09	IRX1	Body	Island
cg02198701	0.409653	2.34e-07	IRX6	3'UTR	N_Shore
cg17037282	0.425578	6.96e-08	ISL1	TSS200	Island
cg17412886	0.413043	1.82e-07	ISL1	TSS200	Island
cg01587896	0.406765	2.9e-07	ISL1	TSS200	Island
cg14834938	0.406534	2.94e-07	ISL1	TSS200	Island
cg06390790	-0.525313	7.15e-12	ITGAE	Body	N_Shelf
cg16391678	-0.423577	8.14e-08	ITGAL	Body	Island
cg20224285	-0.553307	3.03e-13	ITIH1	TSS200;Body	Open_Sea
cg20219911	-0.498612	1.12e-10	ITIH1	TSS1500;Body	Open_Sea
cg10901633	0.450977	8.82e-09	ITPR1	Body	Open_Sea
cg20622410	-0.419829	1.09e-07	JUP	5'UTR	Open_Sea
cg02788021	0.42066	1.02e-07	KATNAL1	TSS1500	S_Shore
cg09147140	0.576092	1.85e-14	KBTBD11	5'UTR	S_Shore
cg27319123	0.429498	5.12e-08	KCNA4	1stExon;5'UTR	N_Shore
cg02448796	-0.434425	3.46e-08	KCNAB2	Body	Open_Sea
cg21150537	-0.406059	3.05e-07	KCNG2	Body	N_Shelf
cg11755405	0.415287	1.53e-07	KCNH5	1stExon;5'UTR	N_Shore
cg22434409	0.443087	1.71e-08	KCNIP4	TSS1500	Island
cg06653045	0.429138	5.27e-08	KCNJ2	TSS1500	Island
cg07131533	0.463292	3.04e-09	KCNN2	TSS200	Island
cg18422875	0.404305	3.47e-07	KCNN2	TSS200	Island
cg16832267	0.419225	1.14e-07	KCNS3	5'UTR	Island
cg18147485	0.474678	1.09e-09	KCNV1	5'UTR;1stExon	Island
cg15638055	0.473802	1.19e-09	KCNV1	TSS200	Island
cg13454407	0.46218	3.35e-09	KCNV1	TSS200	Island
cg03656899	0.422318	8.97e-08	KHDRBS2	TSS200	Island
cg18239753	0.420286	1.05e-07	KHDRBS2	1stExon;5'UTR	Island
cg18884037	0.41465	1.61e-07	KHDRBS2	TSS200	Island
cg18134312	0.4143	1.65e-07	KHDRBS2	TSS200	Island
cg22014661	0.408008	2.64e-07	KHDRBS2	TSS200	Island
cg11315153	0.406735	2.9e-07	KHDRBS2	TSS200	S_Shore
cg03708045	-0.416502	1.4e-07	KIAA0146	Body	Open_Sea
cg22455529	-0.402188	4.04e-07	KIAA0195	Body	N_Shelf
cg00316420	-0.48777	3.22e-10	KIAA0664	Body	Island
cg04421595	-0.445422	1.41e-08	KIAA0664	3'UTR	Island
cg00063503	-0.483593	4.78e-10	KIAA1688	Body	N_Shore
cg03167429	0.412546	1.89e-07	KIRREL3	1stExon;5'UTR	Island
cg08287334	-0.427291	6.09e-08	KLF16	Body	Island
cg01373896	-0.413089	1.81e-07	KLF16	Body	Island
cg22672431	-0.403782	3.6e-07	KLF16	Body	Island
cg03770147	-0.461694	3.5e-09	KLF7	Body	N_Shore
cg08515841	-0.443576	1.64e-08	KLF7	Body	N_Shore
cg05830220	-0.416156	1.44e-07	KLHDC4	Body	S_Shelf
cg01538731	-0.407173	2.81e-07	KLHDC4	Body	S_Shelf
cg15286847	-0.419368	1.13e-07	KLHL36	Body	Island
cg16501560	-0.43515	3.26e-08	KRTAP12-3;C21orf29	1stExon;Body	Open_Sea
cg04561005	0.427056	6.2e-08	KSR1	5'UTR	Open_Sea
cg18556788	0.488162	3.1e-10	L3MBTL4	TSS200	S_Shore
cg17688525	0.484686	4.32e-10	L3MBTL4	TSS200	S_Shore
cg14352983	0.484374	4.44e-10	L3MBTL4	TSS200	S_Shore
cg08007465	0.465221	2.56e-09	L3MBTL4	TSS1500	S_Shore
cg05724871	0.463842	2.9e-09	L3MBTL4	5'UTR	Island
cg14155416	0.44264	1.77e-08	L3MBTL4	5'UTR	Island
cg08336641	0.442362	1.81e-08	L3MBTL4	5'UTR	Island
cg26120251	0.415113	1.56e-07	L3MBTL4	TSS1500	S_Shore
cg21211645	-0.447857	1.15e-08	LARS2	3'UTR	Open_Sea
cg09497409	-0.472555	1.33e-09	LASS4	5'UTR	S_Shore
cg06088623	-0.400093	4.7e-07	LASS4	5'UTR	Island
cg06958535	-0.464231	2.8e-09	LAX1	1stExon;5'UTR	Open_Sea
cg25589001	0.487848	3.2e-10	LCOR	5'UTR	Open_Sea
cg00309945	-0.465904	2.41e-09	LDLRAD2;HSPG2	3'UTR	N_Shore
cg10538929	-0.421787	9.35e-08	LDLRAD2;HSPG2	3'UTR;Body	Island
cg21876283	-0.419219	1.14e-07	LDLRAD2;HSPG2	3'UTR	Island
cg06782041	-0.409346	2.39e-07	LDLRAD2;HSPG2	3'UTR;Body	Island
cg20711703	-0.417028	1.35e-07	LFNG	Body	S_Shore
cg06160397	-0.413848	1.71e-07	LFNG	Body	Island
cg02988947	-0.447135	1.22e-08	LIMD2	TSS1500	S_Shore
cg11599830	-0.428935	5.35e-08	LMBR1L	TSS1500	S_Shore
cg21747160	-0.426535	6.46e-08	LMBR1L	TSS1500	S_Shore
cg05724492	-0.529672	4.45e-12	LMF1	Body	Island
cg09461851	-0.505025	5.93e-11	LMF1	Body	S_Shore
cg07502868	-0.484848	4.25e-10	LMF1	Body	Island
cg09323092	-0.45937	4.29e-09	LMF1	Body	S_Shore
cg00863661	-0.414691	1.61e-07	LMF1	Body	N_Shore
cg20071506	-0.412315	1.92e-07	LMTK2	3'UTR	Island
cg02972941	-0.402115	4.06e-07	LMTK2	Body	N_Shore
cg03507326	-0.567526	5.43e-14	LOC100128788;SRRM2	Body;TSS1500	Island
cg06736444	-0.540019	1.41e-12	LOC100128788;SRRM2	Body;TSS1500	N_Shore
cg10575367	-0.483576	4.79e-10	LOC100128788;SRRM2	Body;TSS1500	Island
cg08780398	0.520036	1.26e-11	LOC100192378	Body	Open_Sea
cg23026675	0.496032	1.45e-10	LOC100192378	Body	Island
cg09938511	0.472656	1.32e-09	LOC100192378	Body	Island
cg03320372	0.416547	1.4e-07	LOC100192378	Body	N_Shore
cg02029665	0.564858	7.55e-14	LOC100271722	TSS1500	S_Shore
cg02899253	0.508081	4.35e-11	LOC100271722	Body	N_Shore
cg02598441	-0.461175	3.66e-09	LOC146880	Body	Island
cg27072575	-0.445953	1.35e-08	LOC146880	TSS1500	S_Shore
cg18402166	-0.415419	1.52e-07	LOC146880	TSS1500;TSS200	S_Shore
cg25333602	-0.411476	2.04e-07	LOC146880	TSS1500;TSS200	S_Shore
cg14425733	0.476084	9.62e-10	LOC150381;C22orf26	Body;TSS1500	S_Shore
cg12232731	0.426135	6.67e-08	LOC150381;C22orf26	Body;TSS1500	S_Shore
cg11520439	0.439634	2.27e-08	LOC286367	TSS200	Open_Sea
cg16023943	-0.403271	3.74e-07	LOC387646	TSS200	Island
cg09156097	-0.405679	3.14e-07	LOC389333	1stExon	Island
cg09595185	0.571402	3.35e-14	LOC404266	TSS200	N_Shore
cg25960038	0.531641	3.59e-12	LOC404266	TSS200	N_Shore
cg01351315	0.530126	4.24e-12	LOC404266	TSS200	N_Shore
cg21864868	0.529532	4.52e-12	LOC404266	Body;TSS1500	N_Shore
cg00682096	0.522544	9.62e-12	LOC404266	Body;TSS1500	N_Shore
cg10588962	0.441129	2e-08	LOC404266	TSS1500	N_Shore
cg21242356	0.43305	3.86e-08	LOC404266	TSS200	N_Shore
cg09704116	0.402711	3.89e-07	LOC404266	TSS1500	N_Shelf
cg00646731	0.59708	1.15e-15	LOC404266;HOXB5	TSS1500;3'UTR;Body	N_Shore
cg22660299	0.588401	3.72e-15	LOC404266;HOXB5	TSS1500;3'UTR;Body	N_Shore
cg05555337	0.586729	4.65e-15	LOC404266;HOXB5	TSS1500;3'UTR;Body	N_Shore
cg18127922	0.56469	7.7e-14	LOC404266;HOXB5	Body;TSS1500	N_Shore
cg05487507	0.56311	9.35e-14	LOC404266;HOXB5	Body;TSS1500	N_Shore
cg20184247	0.561828	1.09e-13	LOC404266;HOXB5	Body;TSS1500	N_Shore
cg00711072	0.515168	2.09e-11	LOC404266;HOXB5	TSS200;3'UTR;Body	Island
cg24210813	0.511494	3.07e-11	LOC404266;HOXB5	TSS200;Body	Island
cg25365260	0.474341	1.13e-09	LOC404266;HOXB5	Body	Island
cg19047868	0.452694	7.62e-09	LOC404266;HOXB5	TSS200;3'UTR;Body	Island
cg12744859	0.428477	5.55e-08	LOC404266;HOXB5	TSS200;3'UTR;Body	Island
cg00690402	0.417743	1.27e-07	LOC404266;HOXB5	TSS200;3'UTR;Body	Island
cg08189801	0.412761	1.86e-07	LOC404266;HOXB5	Body;1stExon	Island
cg01405107	0.405034	3.29e-07	LOC404266;HOXB5	Body;TSS1500	N_Shore
cg07676709	0.52645	6.32e-12	LOC404266;HOXB6	Body;3'UTR	N_Shore
cg00072689	-0.490895	2.39e-10	LOC404266;HOXB6	Body;5'UTR	Open_Sea
cg15435170	-0.474744	1.09e-09	LOC404266;HOXB6	Body;5'UTR	Open_Sea
cg01986016	-0.449279	1.02e-08	LOC404266;HOXB6	Body;5'UTR	Open_Sea
cg06545143	0.418337	1.22e-07	LOC441177;C6orf176	Body;TSS1500	Island
cg10930289	0.443934	1.59e-08	LOC645323	Body	Island
cg19382808	-0.447746	1.16e-08	LOC728661;CDK11B	Body;5'UTR	Island
cg02493939	0.432508	4.03e-08	LOC80054;CEBPA	Body;TSS1500	Island
cg15429134	-0.473104	1.26e-09	LOH12CR1	3'UTR	Open_Sea
cg15989091	-0.470257	1.63e-09	LOXL3	5'UTR	N_Shore
cg00831247	-0.440869	2.05e-08	LOXL3	5'UTR	N_Shore
cg19148731	-0.405204	3.25e-07	LOXL3	5'UTR	N_Shore
cg23674882	-0.404977	3.3e-07	LOXL3	5'UTR	N_Shore
cg15464148	-0.521026	1.13e-11	LPAR5	5'UTR	Open_Sea
cg12018809	-0.427937	5.79e-08	LPAR5	1stExon;5'UTR	Open_Sea
cg00470817	-0.415904	1.46e-07	LPAR5	5'UTR;TSS1500	Open_Sea
cg16071219	-0.400589	4.54e-07	LPAR6;RB1	Body;1stExon	Open_Sea
cg26934362	-0.488804	2.92e-10	LPCAT1	Body	N_Shelf
cg12570429	-0.423727	8.04e-08	LPO	3'UTR;Body	Open_Sea
cg07207220	0.422162	9.08e-08	LRAT	TSS1500	Island
cg19355555	0.410422	2.21e-07	LRCH2	TSS200	S_Shore
cg10501443	0.402573	3.93e-07	LRCH2	TSS200	S_Shore
cg27155168	-0.431019	4.54e-08	LRP5	Body	S_Shore
cg20494878	-0.573338	2.62e-14	LRPAP1	Body	N_Shore
cg22659267	-0.542554	1.06e-12	LRPAP1	Body	N_Shore
cg00356499	-0.539595	1.48e-12	LRPAP1	Body	N_Shore
cg21315176	-0.520842	1.15e-11	LRPAP1	Body	N_Shore
cg04857395	-0.497507	1.25e-10	LRPAP1	Body	Island
cg01324212	-0.494147	1.74e-10	LRPAP1	Body	N_Shore
cg27321949	-0.479735	6.86e-10	LRPAP1	Body	Island
cg08297640	-0.472395	1.35e-09	LRPAP1	Body	Island
cg26401028	-0.468831	1.86e-09	LRPAP1	Body	Island
cg12698487	0.45023	9.39e-09	LRRC49;THAP10	TSS1500;5'UTR;1stExon	Island
cg15191798	0.448372	1.1e-08	LRRC49;THAP10	TSS1500;5'UTR;1stExon	Island
cg18517195	0.434036	3.57e-08	LRRC49;THAP10	TSS1500;1stExon	Island
cg15089487	0.428236	5.65e-08	LRRC49;THAP10	1stExon;TSS1500	S_Shore
cg05764376	0.402197	4.04e-07	LRRC49;THAP10	TSS1500;1stExon	Island
cg03950172	0.401891	4.13e-07	LRRC49;THAP10	TSS200	S_Shore
cg17949440	0.438436	2.5e-08	LRRC4C	5'UTR;1stExon	Open_Sea
cg17579667	0.433265	3.79e-08	LRRC4C	5'UTR;1stExon	Open_Sea
cg23850899	0.42241	8.91e-08	LRRC4C	5'UTR;1stExon	Open_Sea
cg19849428	0.415644	1.49e-07	LRRC4C	5'UTR;1stExon	Open_Sea
cg07718483	-0.44947	1e-08	LRRFIP1	Body	Open_Sea
cg00899907	-0.417146	1.33e-07	LSM2	Body	S_Shore
cg03891050	-0.416483	1.4e-07	LSM2	Body	S_Shore
cg09717526	0.486408	3.67e-10	LUZP2	5'UTR;1stExon	S_Shore
cg15506477	0.423664	8.08e-08	LYPD1	5'UTR;Body	N_Shore
cg01850449	0.408351	2.58e-07	LYPD1	TSS200;5'UTR	Island
cg17112958	0.406914	2.86e-07	LYPD1	5'UTR;Body	Island
cg10770187	0.408128	2.62e-07	LYPD6	TSS200	Island
cg09500672	0.403615	3.64e-07	LYPD6	TSS1500	Island
cg14335275	0.401958	4.11e-07	LYPD6	TSS200	Island
cg18044113	-0.546048	7.08e-13	MAD1L1	Body	Open_Sea
cg18299068	-0.581442	9.29e-15	MAEA	Body	S_Shore
cg10133462	-0.517705	1.61e-11	MAEA	Body	Island
cg25278298	-0.513105	2.6e-11	MAEA	Body	S_Shore
cg18515868	-0.507983	4.39e-11	MAEA	Body	Island
cg24973755	-0.495569	1.52e-10	MAEA	Body	Island
cg13475665	0.422978	8.52e-08	MAGI1	Body	Open_Sea
cg24879560	0.412381	1.91e-07	MAGI1	Body	S_Shore
cg17580935	0.409202	2.42e-07	MAGI1	Body	Open_Sea
cg26542254	0.41262	1.88e-07	MAGI2	Body	Island
cg04652097	0.404024	3.54e-07	MAGI2	TSS1500	Island
cg14338425	0.419022	1.16e-07	MAL2	1stExon	Island
cg18900271	0.431706	4.3e-08	MALL	Body	Open_Sea
cg05204193	0.409004	2.45e-07	MAP3K7IP3	5'UTR	N_Shelf
cg18421949	0.408017	2.64e-07	MAP7	Body	Open_Sea
cg21282131	0.400167	4.68e-07	MAP7	TSS200	Island
cg01108697	-0.504434	6.29e-11	MAPK8IP3	Body	N_Shore
cg08727692	-0.460143	4.01e-09	MAPK8IP3	Body	N_Shore
cg08669010	-0.424926	7.33e-08	MARK2	Body	Island
cg02814054	-0.431046	4.53e-08	MAST3	Body	Island
cg02586198	-0.43628	2.98e-08	MAZ	Body	S_Shore
cg21058822	0.477314	8.59e-10	MBOAT4	TSS200	Open_Sea
cg10334247	-0.432053	4.18e-08	MCF2L	Body	N_Shelf
cg26981309	0.404459	3.43e-07	MCHR2	1stExon;5'UTR	Island
cg16713732	-0.43115	4.49e-08	MCM2	Body	S_Shore
cg03187301	-0.41955	1.11e-07	MCRS1	Body	N_Shelf
cg23972738	0.517429	1.65e-11	MEIS1	Body	Open_Sea
cg10464312	0.51427	2.3e-11	MEIS1	Body	Island
cg11357542	0.482023	5.54e-10	MEIS1	Body	N_Shelf
cg06994420	0.469965	1.68e-09	MEIS1	Body	Island
cg15978039	0.463827	2.9e-09	MEIS1	Body	Open_Sea
cg03589296	0.457065	5.24e-09	MEIS1	Body	S_Shelf
cg02551743	0.455537	5.97e-09	MEIS1	Body	Island
cg09550083	0.443316	1.67e-08	MEIS1	Body	N_Shore
cg06796713	0.442458	1.8e-08	MEIS1	Body	S_Shelf
cg25721451	0.428787	5.41e-08	MEIS1	5'UTR;1stExon	S_Shore
cg17454831	0.416162	1.44e-07	MEIS1	Body	Open_Sea
cg12082609	0.413839	1.71e-07	MEIS1	Body	N_Shore
cg22731271	0.413204	1.8e-07	MEIS1	Body	Open_Sea
cg08238215	0.410626	2.18e-07	MEIS1	Body	S_Shore
cg01406988	0.405747	3.12e-07	MEIS1	5'UTR;1stExon	S_Shore
cg05930133	0.403495	3.68e-07	MEIS1	TSS1500	Island
cg04751149	0.402264	4.02e-07	MEIS1	Body	Island
cg18482303	0.402363	3.99e-07	MGAT5	Body	Open_Sea
cg26916621	0.504183	6.45e-11	MIR10A	TSS200	N_Shore
cg15649236	0.403928	3.56e-07	MIR10A	TSS200	N_Shore
cg01572694	0.403427	3.69e-07	MIR10A	TSS1500	N_Shore
cg18311537	0.438689	2.45e-08	MIR196B	TSS200	Island
cg08362210	0.427264	6.1e-08	MIR196B	TSS1500	S_Shore
cg04276626	-0.441522	1.94e-08	MIR21	TSS200	Open_Sea
cg15759721	-0.427325	6.07e-08	MIR21	Body	Open_Sea
cg06471491	-0.414036	1.69e-07	MIR21	TSS1500	Open_Sea
cg07181702	-0.406692	2.91e-07	MIR21	Body	Open_Sea
cg09380135	-0.46179	3.47e-09	MIR641;AKT2	TSS1500;5'UTR	N_Shore
cg07815521	-0.436196	3e-08	MIR641;AKT2	TSS1500;5'UTR	N_Shore
cg25559898	0.402704	3.89e-07	MIRLET7B;LOC400931	Body	Open_Sea
cg06803995	-0.50349	6.92e-11	MKL1	Body	Island
cg00549798	-0.447991	1.13e-08	MKL1	Body	N_Shore
cg17237086	-0.418202	1.23e-07	MKL1	Body	Island
cg08362785	-0.415032	1.56e-07	MKL1	Body	Island
cg19494591	0.464804	2.66e-09	MKRN1	Body	N_Shelf
cg17918002	0.412279	1.92e-07	MKX	TSS1500	S_Shore
cg00766482	-0.445135	1.44e-08	MLLT1	Body	N_Shelf
cg02914962	-0.410875	2.14e-07	MLLT4	Body	Island
cg06640020	-0.406427	2.97e-07	MLLT4	Body	Island
cg21496658	0.432819	3.93e-08	MME	TSS1500;TSS200;5'UTR	Island
cg03648334	0.402573	3.93e-07	MME	TSS1500;1stExon;TSS200;5'UTR	Island
cg12818557	0.466021	2.39e-09	MMP16	TSS1500	Island
cg04565630	-0.441334	1.97e-08	MMP25	Body	Island
cg13825876	0.42866	5.47e-08	MOCS1	TSS200	S_Shore
cg09038794	0.413239	1.79e-07	MOCS1	Body	Island
cg27456487	-0.474277	1.13e-09	MPO	Body	Open_Sea
cg19069882	0.410799	2.15e-07	MPZL3	TSS1500	Open_Sea
cg09297839	-0.406142	3.03e-07	MRGPRE	5'UTR	N_Shelf
cg21291385	-0.413478	1.76e-07	MRPS6;SLC5A3	Body;5'UTR	S_Shelf
cg03233624	-0.455742	5.87e-09	MSI2	Body	Open_Sea
cg12441066	0.426946	6.26e-08	MSI2	Body	Open_Sea
cg03551406	-0.447882	1.14e-08	MT1X	TSS1500	N_Shore
cg24405716	-0.464451	2.75e-09	MTMR10	Body	N_Shelf
cg22516376	0.407377	2.77e-07	MTSS1	Body	Open_Sea
cg14968719	0.403712	3.62e-07	MXRA5	5'UTR	Island
cg09975715	-0.535706	2.29e-12	MYH10	3'UTR	N_Shore
cg25921609	-0.483918	4.64e-10	MYH10	Body	N_Shore
cg23771603	0.406441	2.96e-07	MYO3A	5'UTR	Island
cg06661638	-0.420697	1.02e-07	NARFL	Body	Island
cg03340408	0.49196	2.15e-10	NAV1	Body	Open_Sea
cg14780255	0.411774	2e-07	NAV1	Body	Open_Sea
cg27008565	-0.409642	2.34e-07	NCALD	5'UTR	N_Shore
cg03992259	0.481339	5.91e-10	NCKAP5	Body	Island
cg22232500	0.415667	1.49e-07	NCKAP5	Body	Island
cg03169018	0.441589	1.93e-08	NEFM	TSS200;Body	Island
cg16331727	-0.413472	1.76e-07	NEIL2	5'UTR;Body	S_Shelf
cg27106643	-0.45767	4.97e-09	NFATC1	Body	S_Shore
cg06784563	-0.42626	6.6e-08	NFATC1	Body	Island
cg00110171	-0.40011	4.7e-07	NFATC1	Body;5'UTR	N_Shore
cg24762231	0.417067	1.34e-07	NFE2	TSS1500;5'UTR	Open_Sea
cg09303642	0.40689	2.87e-07	NFE2	TSS1500;5'UTR	Open_Sea
cg24006305	-0.443787	1.61e-08	NGB;MIR1260	3'UTR;TSS1500	Open_Sea
cg08247612	-0.411372	2.06e-07	NHLH1	TSS1500	Open_Sea
cg11190278	-0.451598	8.37e-09	NIN	Body	Open_Sea
cg22778788	0.511524	3.06e-11	NKX2-3	Body	N_Shore
cg13754259	0.456154	5.67e-09	NKX2-3	Body	N_Shore
cg03609639	0.451965	8.11e-09	NKX2-3	TSS1500	N_Shore
cg04645567	0.446491	1.29e-08	NKX2-3	TSS200	Island
cg09788492	0.442561	1.78e-08	NKX2-3	TSS1500	Island
cg27091380	0.419616	1.1e-07	NKX2-3	TSS200	Island
cg14165308	0.41101	2.12e-07	NKX2-8	5'UTR;1stExon	Island
cg19832521	0.461191	3.66e-09	NOVA1	Body	N_Shore
cg01074955	-0.468097	1.98e-09	NPHP4	Body	N_Shelf
cg00385956	-0.446452	1.29e-08	NPHP4	Body	N_Shelf
cg06812991	0.419531	1.11e-07	NPY2R	TSS1500	Island
cg03732020	-0.463564	2.97e-09	NR1H3	Body	Open_Sea
cg09548275	-0.409606	2.35e-07	NR1H3	Body	Open_Sea
cg18201351	0.438259	2.53e-08	NRXN1	Body;TSS200	S_Shore
cg27112565	0.4179	1.26e-07	NRXN1	1stExon;5'UTR	Open_Sea
cg23369601	-0.40455	3.4e-07	NSUN2	Body	N_Shore
cg11473001	0.422035	9.17e-08	NTM	TSS1500;Body	Island
cg15585794	0.411228	2.08e-07	NTM	TSS1500;Body	Island
cg11965370	0.400343	4.62e-07	NTM	1stExon;5'UTR;Body	Island
cg01354961	0.42205	9.16e-08	NXPH1	TSS200	Island
cg10989763	0.402897	3.84e-07	NXPH2	Body	Island
cg06637001	-0.452911	7.48e-09	OBSCN	Body	Island
cg14661383	-0.422514	8.84e-08	OBSCN	Body	Island
cg03141069	-0.419444	1.12e-07	OBSCN	Body	Island
cg19306380	-0.40004	4.72e-07	OBSCN	Body	Island
cg06330691	0.444422	1.53e-08	ODZ4	Body	S_Shore
cg13887016	-0.432762	3.95e-08	OGFR	Body	Island
cg19151121	0.41099	2.12e-07	OPCML	1stExon	Open_Sea
cg15090877	-0.453535	7.09e-09	P4HB	Body	N_Shelf
cg27570951	-0.413821	1.71e-07	P4HB	3'UTR	S_Shore
cg02241160	-0.407445	2.75e-07	P4HB	3'UTR	S_Shore
cg14446575	-0.402835	3.86e-07	P4HB	3'UTR	S_Shore
cg19936372	-0.400857	4.45e-07	P4HB	3'UTR	S_Shore
cg07521618	-0.428241	5.65e-08	PACS2	Body	Open_Sea
cg18869709	-0.412553	1.88e-07	PACSIN2	1stExon;5'UTR	Open_Sea
cg08447200	-0.419566	1.11e-07	PANX2	Body	Island
cg06756919	0.421138	9.82e-08	PAX9	Body	Island
cg12456552	-0.447181	1.21e-08	PBX2	Body	Open_Sea
cg18809947	-0.445205	1.43e-08	PBX2	Body	Open_Sea
cg16602460	-0.419528	1.11e-07	PBX2	Body	Open_Sea
cg08293075	-0.418081	1.24e-07	PBX2	Body	Open_Sea
cg05525649	-0.405417	3.2e-07	PBX2	Body	Open_Sea
cg13813086	0.491206	2.32e-10	PBX3	Body	Open_Sea
cg14288049	0.488995	2.86e-10	PBX3	Body	S_Shore
cg17705041	0.484095	4.56e-10	PCGF3	5'UTR	S_Shelf
cg17397159	0.440958	2.03e-08	PCGF3	5'UTR	S_Shelf
cg24399959	0.427159	6.15e-08	PCLO	5'UTR;1stExon	Island
cg17137182	0.427026	6.22e-08	PCLO	TSS200	Island
cg18575176	0.417065	1.34e-07	PCLO	Body	N_Shore
cg17611951	0.404786	3.35e-07	PCLO	5'UTR;1stExon	Island
cg00933542	-0.447001	1.23e-08	PCMT1	TSS1500	N_Shore
cg08662619	-0.446713	1.26e-08	PCMT1	TSS1500	N_Shore
cg13077316	-0.406964	2.85e-07	PCNT	Body	Island
cg14604568	0.48246	5.32e-10	PDE1C	5'UTR	Island
cg22131691	0.411305	2.07e-07	PDE1C	1stExon;5'UTR	S_Shore
cg27443779	-0.582702	7.88e-15	PDE3B;PSMA1	TSS1500;5'UTR	N_Shore
cg18222865	-0.444285	1.55e-08	PDE3B;PSMA1	TSS1500;5'UTR	N_Shore
cg03154690	0.414525	1.63e-07	PDE4D	Body	N_Shore
cg12225979	-0.409373	2.39e-07	PDE9A	Body;5'UTR	N_Shore
cg05703996	-0.414	1.69e-07	PDIA2	Body	Island
cg00920139	-0.419598	1.11e-07	PDLIM2	3'UTR	N_Shore
cg13688769	0.463257	3.05e-09	PDZRN3	TSS1500	Island
cg21751983	0.434958	3.31e-08	PDZRN3	TSS1500	S_Shore
cg21926708	0.480101	6.63e-10	PDZRN4	1stExon	Island
cg16896079	0.454749	6.39e-09	PDZRN4	1stExon	Island
cg16770832	-0.40775	2.69e-07	PELI2	Body	Open_Sea
cg18828619	0.405924	3.08e-07	PELI2	Body	Open_Sea
cg04612444	0.413111	1.81e-07	PENK	5'UTR;TSS200	Island
cg19967846	-0.42033	1.05e-07	PGAM5	Body	N_Shore
cg00437192	-0.405081	3.28e-07	PGAM5	Body	Island
cg21080533	-0.503575	6.86e-11	PGK2	TSS200	Open_Sea
cg02482438	-0.456304	5.59e-09	PGK2	3'UTR;1stExon	Open_Sea
cg12553321	-0.4143	1.65e-07	PGK2	TSS200	Open_Sea
cg13566648	0.437801	2.63e-08	PHACTR1	Body	Island
cg04950301	0.429508	5.11e-08	PHACTR1	Body	Island
cg07428959	-0.430435	4.75e-08	PHF17	Body	Open_Sea
cg13770461	0.457973	4.84e-09	PHF21A	Body	Open_Sea
cg13234275	-0.530992	3.85e-12	PHRF1	Body	N_Shelf
cg04221884	-0.444314	1.54e-08	PHRF1	Body	N_Shelf
cg26488814	-0.408566	2.54e-07	PHRF1	Body	N_Shore
cg20681184	-0.439383	2.31e-08	PIK3CD	5'UTR	S_Shore
cg15797314	-0.467794	2.04e-09	PITPNC1	Body	Open_Sea
cg06426114	0.401358	4.29e-07	PITPNM3	3'UTR	N_Shelf
cg04014062	0.417843	1.26e-07	PKIA	5'UTR	Island
cg09043127	0.409342	2.39e-07	PKIA	1stExon;5'UTR	Island
cg00312125	-0.410009	2.28e-07	PLAC8	5'UTR	N_Shore
cg16543027	0.427882	5.81e-08	PLCB2	Body	Open_Sea
cg07893801	-0.524856	7.51e-12	PLCG1	Body	S_Shore
cg06457011	-0.45832	4.7e-09	PLCG1	Body	S_Shore
cg04892187	-0.401576	4.22e-07	PLEC1	Body	Open_Sea
cg15472170	-0.409797	2.31e-07	PLOD1	Body	Open_Sea
cg21098005	-0.42265	8.74e-08	PLTP	Body	N_Shore
cg08582720	-0.403619	3.64e-07	PLTP	Body	N_Shore
cg04318534	0.404945	3.31e-07	PLXDC2	Body	Island
cg06066452	-0.41495	1.57e-07	PLXNB1	5'UTR	Island
cg05799169	-0.523876	8.34e-12	PLXNB2	Body	Island
cg00682553	-0.470497	1.6e-09	PLXNB2	Body	Island
cg10118167	-0.462342	3.31e-09	PLXNC1	Body	Open_Sea
cg10943921	-0.429709	5.03e-08	PLXND1	Body	Open_Sea
cg00682158	-0.495592	1.51e-10	PNLDC1	Body	Open_Sea
cg21162003	-0.444086	1.57e-08	PNLDC1	Body	Open_Sea
cg22248441	-0.420383	1.04e-07	PNLDC1	Body	Open_Sea
cg01175142	0.403229	3.75e-07	PNLIPRP2	Body	Island
cg14284257	0.402011	4.09e-07	PON2	Body	N_Shelf
cg13936972	-0.578016	1.45e-14	PPAN-P2RY11;P2RY11;PPAN	Body;TSS1500;3'UTR	S_Shore
cg01587390	-0.515491	2.03e-11	PPAN-P2RY11;P2RY11;PPAN	Body;TSS1500	S_Shore
cg09852955	-0.467723	2.05e-09	PPAN-P2RY11;P2RY11;PPAN	Body;TSS1500	Island
cg01621132	-0.416226	1.43e-07	PPAN-P2RY11;P2RY11;PPAN	Body;TSS1500	Island
cg23088551	-0.406552	2.94e-07	PPAN-P2RY11;P2RY11;PPAN	Body;TSS1500	Island
cg10499651	0.434213	3.52e-08	PPARG	Body	Open_Sea
cg14080075	0.404512	3.41e-07	PPFIA2	5'UTR	Island
cg05591701	-0.446538	1.28e-08	PPP1R10	3'UTR	Open_Sea
cg19200440	-0.422448	8.88e-08	PPP1R10	3'UTR	Open_Sea
cg09643313	0.435897	3.07e-08	PPP1R9A	TSS1500;5'UTR	S_Shore
cg04134217	0.409541	2.36e-07	PPP1R9A	TSS1500;5'UTR	S_Shore
cg17861161	-0.481774	5.67e-10	PRDM16	Body	N_Shore
cg05965745	-0.44535	1.41e-08	PRDM16	Body	N_Shelf
cg04483711	-0.444082	1.57e-08	PRDM16	Body	N_Shelf
cg01418153	-0.442405	1.81e-08	PRDM16	Body	Island
cg04974499	-0.440293	2.15e-08	PRDM16	Body	N_Shore
cg11210422	-0.439985	2.2e-08	PRDM16	Body	N_Shelf
cg06367135	-0.435375	3.2e-08	PRDM16	Body	N_Shelf
cg03254465	-0.431225	4.46e-08	PRDM16	Body	Island
cg25052274	-0.429927	4.95e-08	PRDM16	Body	N_Shore
cg00251678	-0.424758	7.42e-08	PRDM16	Body	N_Shore
cg18369939	-0.415148	1.55e-07	PRDM16	Body	Island
cg02390319	-0.413225	1.79e-07	PRDM16	Body	Island
cg01448098	-0.410592	2.18e-07	PRDM16	Body	N_Shelf
cg15641565	-0.40843	2.56e-07	PRDM16	Body	N_Shelf
cg02374486	-0.462001	3.41e-09	PRF1	TSS1500	S_Shelf
cg23364656	-0.407488	2.75e-07	PRF1	TSS200	S_Shelf
cg23889730	0.431791	4.27e-08	PRIMA1	5'UTR	Island
cg17192599	-0.464585	2.71e-09	PRKAG2	5'UTR;Body	Open_Sea
cg01423695	-0.45184	8.2e-09	PRKAG2	5'UTR;Body	Open_Sea
cg09397579	-0.44926	1.02e-08	PRKAG2	1stExon;5'UTR;Body	Open_Sea
cg08930413	-0.421107	9.85e-08	PRKAG2	Body	Open_Sea
cg22284398	0.514268	2.3e-11	PRKCE	Body	Open_Sea
cg00981070	-0.535082	2.45e-12	PRKCZ	5'UTR;Body	Island
cg17426766	-0.445491	1.4e-08	PRKCZ	5'UTR;Body	Island
cg23648809	-0.400929	4.43e-07	PRKCZ	Body	Open_Sea
cg22760338	0.41536	1.53e-07	PRLR	5'UTR	Open_Sea
cg00029282	-0.476378	9.36e-10	PROM2	Body	Open_Sea
cg14052728	-0.472577	1.32e-09	PROM2	Body	Open_Sea
cg15994182	-0.452103	8.01e-09	PROM2	Body	Open_Sea
cg11381564	-0.478977	7.36e-10	PSMB8	3'UTR	S_Shore
cg25693349	-0.469845	1.7e-09	PSMB8	3'UTR	S_Shore
cg12094903	-0.460938	3.74e-09	PSMB8	3'UTR	N_Shelf
cg12048225	-0.424593	7.52e-08	PSMB8	3'UTR	N_Shelf
cg17529965	-0.406638	2.92e-07	PSTPIP1	Body	S_Shelf
cg20575191	-0.405453	3.19e-07	PSTPIP1	Body	Island
cg16975316	-0.455008	6.25e-09	PTDSS2	Body	Island
cg04521951	-0.451135	8.7e-09	PTDSS2	Body	Island
cg01311102	-0.403318	3.72e-07	PTGES2	Body	N_Shore
cg17042439	-0.42265	8.74e-08	PTGFRN	3'UTR	Open_Sea
cg15937641	-0.420207	1.06e-07	PTGFRN	3'UTR	Open_Sea
cg20386404	0.414049	1.68e-07	PTPN14	Body	Open_Sea
cg02685484	-0.538036	1.76e-12	PTPRCAP	Body	Island
cg02423817	-0.496439	1.39e-10	PTPRCAP	Body	Island
cg05353099	-0.416477	1.4e-07	PTPRCAP	Body	Island
cg20162240	-0.417947	1.25e-07	PTPRE	5'UTR	Open_Sea
cg10626803	-0.580784	1.01e-14	PTPRN2	Body	N_Shelf
cg23655400	-0.554178	2.74e-13	PTPRN2	Body	N_Shelf
cg01093285	-0.53171	3.56e-12	PTPRN2	Body	N_Shelf
cg12937684	-0.474384	1.12e-09	PTPRN2	Body	N_Shore
cg22410750	0.418758	1.18e-07	PTPRZ1	Body	S_Shore
cg00826384	0.402639	3.91e-07	PTPRZ1	TSS200	Island
cg02100150	-0.490992	2.36e-10	PVT1	Body	Open_Sea
cg11307565	-0.421509	9.55e-08	PXN	Body	N_Shore
cg19742686	-0.426051	6.71e-08	QTRT1	Body	S_Shore
cg00806214	-0.40759	2.72e-07	RAB11FIP3	Body	Open_Sea
cg09962377	-0.400121	4.69e-07	RAB11FIP3	Body	Open_Sea
cg17833066	0.437738	2.64e-08	RAB11FIP4	Body	Open_Sea
cg00585551	-0.434626	3.4e-08	RAB40C	Body	N_Shelf
cg01821684	-0.435022	3.29e-08	RAC1	Body	S_Shore
cg19003815	0.441858	1.89e-08	RARB	5'UTR;1stExon	Open_Sea
cg27486427	0.431445	4.39e-08	RARB	5'UTR;1stExon	Open_Sea
cg21646032	0.415678	1.49e-07	RARB	Body	Open_Sea
cg03428864	0.414042	1.69e-07	RARB	5'UTR;1stExon	Open_Sea
cg00814985	-0.437889	2.61e-08	RASA3	Body	N_Shelf
cg00827581	-0.427042	6.21e-08	RAVER1	Body	Island
cg18072388	-0.423856	7.96e-08	RAVER1	Body	N_Shore
cg11257888	-0.405893	3.09e-07	RCAN3	TSS1500	N_Shore
cg21537214	0.492702	2e-10	REN	TSS200	Open_Sea
cg11622330	-0.426562	6.45e-08	REXO1	Body	N_Shelf
cg08675117	-0.536193	2.17e-12	RFX2	3'UTR	N_Shore
cg25741259	-0.421542	9.52e-08	RFX2	Body	N_Shore
cg20979799	0.464363	2.77e-09	RFX6	1stExon	Island
cg18630748	-0.457744	4.94e-09	RGS12	Body	Open_Sea
cg07229767	-0.449632	9.88e-09	RGS12	Body	N_Shelf
cg00559635	-0.413531	1.75e-07	RGS12	Body	S_Shore
cg21303386	0.405432	3.19e-07	RGS7	5'UTR;1stExon	Island
cg08383315	0.406554	2.94e-07	RIC3	1stExon;5'UTR	Island
cg00876678	-0.408185	2.61e-07	RNPS1	TSS1500	S_Shore
cg27550984	-0.420176	1.06e-07	ROBLD3	Body	S_Shelf
cg16718624	0.408038	2.64e-07	ROBO2	1stExon;5'UTR	S_Shore
cg10298557	0.412022	1.96e-07	RORA	Body	Island
cg21820873	-0.501934	8.08e-11	RPS6KA4	Body	S_Shore
cg18585107	-0.489058	2.85e-10	RPS6KA4	Body	S_Shore
cg07425109	-0.481024	6.09e-10	RPS6KA4	3'UTR	S_Shore
cg03559915	-0.411392	2.06e-07	RPS6KB2	Body	N_Shore
cg01498832	-0.512788	2.68e-11	RPTOR	Body	Open_Sea
cg07786220	-0.466676	2.25e-09	RPTOR	Body	Open_Sea
cg18780100	-0.460204	3.99e-09	RPTOR	Body	Open_Sea
cg16018154	-0.430362	4.78e-08	RPTOR	Body	Island
cg01351783	-0.455048	6.23e-09	RREB1	Body	Open_Sea
cg14458815	-0.412111	1.95e-07	RTDR1	5'UTR	Island
cg27135692	0.42459	7.52e-08	RTN1	Body;TSS200	Island
cg23094620	-0.447935	1.14e-08	RTN4RL1	Body	Open_Sea
cg03961551	-0.509677	3.69e-11	RUNX3	Body	N_Shelf
cg14344989	-0.414608	1.62e-07	RXRA	3'UTR	N_Shelf
cg17558547	-0.434176	3.53e-08	SAP30L	3'UTR;Body	Open_Sea
cg13826666	-0.457198	5.18e-09	SARDH	5'UTR	Open_Sea
cg10671054	-0.480467	6.41e-10	SCNN1A	3'UTR	Open_Sea
cg26400491	-0.454303	6.64e-09	SCRIB	Body	Island
cg10363337	-0.410716	2.16e-07	SCRIB	Body	Island
cg23490161	0.404786	3.35e-07	SDHA;CCDC127	1stExon;TSS200;5'UTR	Island
cg08778598	0.401342	4.3e-07	SDHAP3	Body	Island
cg07488576	0.517494	1.64e-11	SDPR	1stExon	Open_Sea
cg18843739	0.465544	2.49e-09	SDPR	TSS1500	Open_Sea
cg11872645	0.456545	5.48e-09	SEC14L1	Body	Open_Sea
cg24924577	-0.440302	2.15e-08	SEMA4B	5'UTR	Open_Sea
cg01032946	-0.461504	3.56e-09	SETD1A	Body	N_Shore
cg04961397	-0.44066	2.08e-08	SETD1A	Body	N_Shore
cg26489439	-0.453025	7.41e-09	SFMBT2	Body	Open_Sea
cg07357987	0.451778	8.24e-09	SGPP2	TSS200	Island
cg00043095	0.434332	3.48e-08	SGPP2	TSS200	Island
cg09779924	-0.400378	4.61e-07	SGTA	3'UTR	Island
cg23982617	-0.426825	6.32e-08	SH3D20	5'UTR	Island
cg08447324	0.449812	9.73e-09	SHANK1	Body	Island
cg17525428	0.440396	2.13e-08	SHANK1	Body	N_Shore
cg27351813	0.435206	3.25e-08	SHANK1	Body	N_Shore
cg16658931	0.429448	5.14e-08	SHANK1	Body	Island
cg22291265	0.425264	7.14e-08	SHANK1	Body	Open_Sea
cg17826344	0.408175	2.61e-07	SHANK1	Body	Island
cg27372422	0.535557	2.33e-12	SHKBP1	Body	S_Shelf
cg02018326	-0.413746	1.72e-07	SIGLECP3	TSS1500	Open_Sea
cg16565394	0.476028	9.67e-10	SIM1	Body	N_Shore
cg13832290	-0.457602	5e-09	SIT1	Body	S_Shelf
cg12140851	0.451402	8.51e-09	SKAP2	Body	Open_Sea
cg12252069	0.434421	3.46e-08	SKAP2	Body	Open_Sea
cg10180281	0.431061	4.52e-08	SKAP2	Body	Open_Sea
cg03730533	0.419525	1.11e-07	SKAP2	Body	Open_Sea
cg19216792	0.402519	3.95e-07	SKAP2	Body	Open_Sea
cg09426383	0.40218	4.04e-07	SKAP2	Body	Open_Sea
cg13747876	-0.417283	1.32e-07	SLC16A3	Body	Island
cg22607760	-0.453107	7.36e-09	SLC22A16	TSS1500	Island
cg11605355	-0.450511	9.17e-09	SLC22A16	TSS1500	Island
cg12033822	-0.437537	2.69e-08	SLC35C2	5'UTR	N_Shelf
cg00240734	0.440807	2.06e-08	SLC35F1	Body	Island
cg19776793	-0.42068	1.02e-07	SLC38A10	Body	Open_Sea
cg23939642	-0.408399	2.57e-07	SLC38A10	Body	Open_Sea
cg20259557	-0.433825	3.63e-08	SLC39A4	TSS1500	S_Shore
cg19021466	0.403085	3.79e-07	SLC6A15	5'UTR	Island
cg06372223	-0.405034	3.29e-07	SLC7A5	Body	N_Shelf
cg21656246	0.460362	3.93e-09	SLCO3A1	Body	Open_Sea
cg01580181	-0.479642	6.92e-10	SLCO5A1	1stExon;Body	Island
cg05299278	-0.414935	1.58e-07	SLFN14	TSS1500	Open_Sea
cg13619915	0.422928	8.56e-08	SLITRK3	1stExon;5'UTR	Open_Sea
cg18447727	0.422754	8.67e-08	SLITRK3	5'UTR	Open_Sea
cg13783238	0.454007	6.81e-09	SMC4;MIR15B;MIR16-2	Body;TSS1500	S_Shelf
cg09100593	0.466243	2.34e-09	SMC4;MIR16-2	Body;TSS200	S_Shelf
cg16616918	-0.441684	1.92e-08	SMYD4	Body	Open_Sea
cg23679982	-0.433303	3.78e-08	SMYD4	Body	Open_Sea
cg09940188	-0.419669	1.1e-07	SMYD4	Body	Open_Sea
cg15364355	0.40714	2.82e-07	SND1	Body	Open_Sea
cg24143611	-0.508424	4.2e-11	SNORD23;GLTSCR2	TSS1500;Body	Open_Sea
cg14792008	-0.438304	2.53e-08	SNRNP70	Body	N_Shelf
cg00948274	-0.401087	4.38e-07	SOLH	Body	S_Shelf
cg10879992	0.453611	7.05e-09	SORCS2	Body	Open_Sea
cg21254939	0.4249	7.34e-08	SORCS2	Body	Open_Sea
cg14084689	0.41127	2.07e-07	SORCS2	Body	Open_Sea
cg23797411	0.428302	5.62e-08	SORCS3	TSS1500	Island
cg18897632	0.43463	3.4e-08	SOX11	3'UTR;1stExon	Island
cg16774946	-0.410072	2.27e-07	SPATA13	Body;5'UTR	Open_Sea
cg20551922	-0.404825	3.34e-07	SPNS3	3'UTR	Open_Sea
cg23281123	-0.420269	1.05e-07	SPRED2	3'UTR	N_Shore
cg01389506	-0.439958	2.21e-08	SSH1	Body	Open_Sea
cg09113070	0.47836	7.8e-10	ST3GAL5	Body	N_Shore
cg21700332	0.416293	1.42e-07	STEAP2	TSS200;TSS1500	Island
cg13547574	0.40283	3.86e-07	STEAP2	TSS200;TSS1500	Island
cg20157577	-0.435954	3.06e-08	STRADA	3'UTR	S_Shore
cg13929566	0.410812	2.15e-07	SYNE1	5'UTR;TSS200	Island
cg11723077	-0.4364	2.95e-08	SYNJ2	Body	S_Shore
cg14533068	-0.435464	3.18e-08	SYNJ2	Body	Island
cg09667606	-0.426635	6.41e-08	SYNJ2	Body	Island
cg10072261	0.441914	1.88e-08	SYNPO2	3'UTR	Open_Sea
cg16437728	0.406677	2.91e-07	SYT9	TSS200	Island
cg06222087	-0.422774	8.66e-08	TAF4	Body	Island
cg00081084	-0.439207	2.35e-08	TBCB	Body	Island
cg04041639	-0.500978	8.89e-11	TBCD	Body	N_Shore
cg07099000	-0.460927	3.74e-09	TBCD	Body	Open_Sea
cg23510258	-0.453012	7.42e-09	TBCD	Body	Open_Sea
cg03303325	-0.400362	4.61e-07	TBCD	Body	S_Shelf
cg05929882	0.412994	1.82e-07	TBX5	TSS1500	Island
cg08430680	-0.477281	8.61e-10	TCF3	TSS200;5'UTR	S_Shelf
cg12183032	-0.460501	3.89e-09	TCF3	TSS200;5'UTR	S_Shelf
cg07562120	-0.449948	9.62e-09	TCF3	Body	Island
cg27071707	-0.420289	1.05e-07	TCF3	Body	Island
cg08801887	-0.520122	1.24e-11	TCIRG1	Body	Open_Sea
cg10301588	-0.518111	1.54e-11	TCIRG1	Body;1stExon;5'UTR	Open_Sea
cg24496349	-0.503884	6.65e-11	TCIRG1	Body;1stExon;5'UTR	Open_Sea
cg26898077	-0.476814	8.99e-10	TCIRG1	Body	Open_Sea
cg07421737	-0.409188	2.42e-07	TCIRG1	Body	Open_Sea
cg05304393	-0.406898	2.87e-07	TELO2	Body	S_Shore
cg25299214	-0.465538	2.49e-09	TET3	Body	Open_Sea
cg05976228	-0.423075	8.46e-08	TET3	Body	Open_Sea
cg08857063	0.475487	1.02e-09	TFAP2B	Body	N_Shore
cg24641186	0.405447	3.19e-07	TFAP2B	Body	Open_Sea
cg21760402	0.439665	2.26e-08	TFAP2D	Body	N_Shore
cg07613391	-0.507059	4.82e-11	TGFBR2	Body	Open_Sea
cg21778644	-0.467163	2.16e-09	TGFBRAP1	Body	Open_Sea
cg03985718	-0.445993	1.34e-08	TGFBRAP1	Body	Open_Sea
cg27526665	0.472158	1.38e-09	THRB	TSS1500	Island
cg13790603	0.436633	2.89e-08	THRB	TSS200;TSS1500	Island
cg26146027	0.430719	4.65e-08	THRB	TSS1500	Island
cg09805010	0.409618	2.35e-07	THRB	5'UTR	Island
cg25829666	0.405677	3.14e-07	THRB	TSS1500	Island
cg14623306	0.545726	7.35e-13	TLE1	Body	Open_Sea
cg20214477	0.429126	5.27e-08	TLL1	Body	S_Shore
cg05625362	0.409012	2.45e-07	TLL1	Body	Island
cg24521633	0.403313	3.73e-07	TLL1	1stExon;5'UTR	Island
cg15241084	0.400801	4.47e-07	TLR7	Body	Open_Sea
cg13605674	-0.404828	3.34e-07	TM4SF19	TSS200	Open_Sea
cg04121771	0.41327	1.79e-07	TM4SF4	TSS1500	Open_Sea
cg08657449	0.407658	2.71e-07	TM7SF4	TSS1500	Open_Sea
cg17030415	-0.405211	3.24e-07	TMCC2	Body	N_Shore
cg26112996	-0.405926	3.08e-07	TMCO3	Body	Island
cg19094243	0.423314	8.31e-08	TMEFF2	Body	N_Shore
cg14583999	0.46288	3.15e-09	TMEM111	Body	Open_Sea
cg04232128	0.472366	1.35e-09	TMEM173	Body	Open_Sea
cg00245746	-0.400667	4.51e-07	TMEM18	Body	N_Shore
cg16086373	0.431626	4.32e-08	TMEM200C	1stExon	Island
cg09366312	0.425282	7.13e-08	TMEM200C	1stExon	Island
cg14032089	-0.425272	7.13e-08	TMEM49;MIR21	3'UTR;TSS1500	Open_Sea
cg15323828	-0.523135	9.03e-12	TMEM63A	Body	Open_Sea
cg17741993	-0.436888	2.83e-08	TNF	Body	N_Shelf
cg08301307	-0.402184	4.04e-07	TNFAIP2	Body	Open_Sea
cg08418872	-0.456764	5.38e-09	TNFRSF1A	Body	Open_Sea
cg04922681	0.41192	1.98e-07	TNFSF11	Body;5'UTR	Island
cg24855780	-0.429098	5.28e-08	TNKS1BP1	5'UTR	N_Shelf
cg05073818	-0.40158	4.22e-07	TNNI2;SYT8	TSS1500;3'UTR	Open_Sea
cg18451131	-0.456163	5.66e-09	TNRC18	Body	Island
cg03641797	-0.424681	7.47e-08	TNRC18	Body	S_Shore
cg17322000	-0.494165	1.74e-10	TOP1MT	Body	Open_Sea
cg12164202	-0.479664	6.91e-10	TOP1MT	Body	Island
cg00139947	-0.470397	1.61e-09	TOP1MT	Body	Island
cg09174681	-0.411515	2.04e-07	TOP1MT	Body	N_Shore
cg02892925	-0.489434	2.75e-10	TOX	TSS1500	S_Shore
cg07211044	-0.425609	6.95e-08	TOX	TSS1500	S_Shore
cg22641280	-0.419298	1.13e-07	TOX	Body	N_Shelf
cg09643139	0.418358	1.22e-07	TOX	Body	Open_Sea
cg05550276	0.419081	1.15e-07	TOX3	5'UTR;Body	Island
cg17132148	-0.405092	3.27e-07	TPD52L2	Body	Island
cg21650861	-0.411293	2.07e-07	TPRA1	5'UTR;TSS200	Open_Sea
cg02678414	-0.451197	8.65e-09	TRAF7	5'UTR	S_Shelf
cg17173166	-0.404344	3.46e-07	TRH	TSS1500	N_Shore
cg08986727	-0.487714	3.24e-10	TRIO	Body	S_Shore
cg15612947	0.464716	2.68e-09	TRIO	Body	S_Shelf
cg00219303	-0.432217	4.12e-08	TRIOBP	Body	S_Shelf
cg11485152	-0.401541	4.24e-07	TRNT1	Body	S_Shelf
cg27528660	0.435633	3.14e-08	TRPA1	TSS200	Island
cg14703605	0.400385	4.6e-07	TRPA1	TSS200	Island
cg16409955	0.554331	2.69e-13	TRPC4	TSS1500	Island
cg21432954	0.459771	4.14e-09	TRPC4	1stExon;5'UTR	Island
cg13549719	0.419076	1.15e-07	TRPC4	TSS200	Island
cg02057391	0.418234	1.23e-07	TRPC4	1stExon;5'UTR	Island
cg15696906	0.417715	1.28e-07	TRPC4	TSS200	Island
cg19275632	0.404688	3.37e-07	TRPC4	TSS200	Island
cg06838985	0.41466	1.61e-07	TRPC6	Body	Island
cg06846976	-0.490947	2.37e-10	TSC2	Body	N_Shelf
cg08855903	-0.484336	4.46e-10	TSC2	Body	N_Shelf
cg04847830	-0.437473	2.7e-08	TSC2	Body	N_Shore
cg06330323	-0.435297	3.22e-08	TSC2	Body	N_Shore
cg02851047	-0.427949	5.78e-08	TSC2	Body	N_Shore
cg02364279	-0.414372	1.64e-07	TSC2	Body	N_Shore
cg16703934	-0.453199	7.3e-09	TSPAN33	Body	S_Shore
cg14535245	-0.450729	9e-09	TTC7A	Body	Open_Sea
cg05140293	-0.406786	2.89e-07	TTLL4	3'UTR	Open_Sea
cg11390541	0.487276	3.38e-10	UBE2V1;TMEM189-UBE2V1	3'UTR	Open_Sea
cg16265859	-0.515633	2e-11	UBR4	3'UTR	Open_Sea
cg17075258	-0.421245	9.74e-08	UNC13D	Body	Open_Sea
cg10520887	0.429999	4.92e-08	UNC5C	5'UTR;1stExon	Island
cg25743819	0.587354	4.28e-15	Unknown	Unknown	Open_Sea
cg03309393	0.579544	1.19e-14	Unknown	Unknown	Open_Sea
cg17756730	-0.568813	4.63e-14	Unknown	Unknown	Open_Sea
cg25463688	0.568066	5.08e-14	Unknown	Unknown	Open_Sea
cg02886033	0.56248	1.01e-13	Unknown	Unknown	N_Shore
cg23690350	0.556559	2.06e-13	Unknown	Unknown	S_Shore
cg14717069	-0.547762	5.81e-13	Unknown	Unknown	Open_Sea
cg19893929	-0.547216	6.19e-13	Unknown	Unknown	Open_Sea
cg11887376	-0.544559	8.41e-13	Unknown	Unknown	Open_Sea
cg19213703	0.5433	9.71e-13	Unknown	Unknown	Open_Sea
cg22001496	0.542351	1.08e-12	Unknown	Unknown	Island
cg12542656	0.540729	1.3e-12	Unknown	Unknown	Open_Sea
cg01819512	0.539878	1.43e-12	Unknown	Unknown	N_Shore
cg25345178	0.536046	2.2e-12	Unknown	Unknown	Island
cg13407456	0.535043	2.46e-12	Unknown	Unknown	Island
cg17436295	-0.533157	3.04e-12	Unknown	Unknown	S_Shelf
cg00411072	0.531807	3.52e-12	Unknown	Unknown	S_Shore
cg24785473	-0.524194	8.06e-12	Unknown	Unknown	S_Shore
cg03357798	0.519267	1.36e-11	Unknown	Unknown	Island
cg27367142	0.516236	1.87e-11	Unknown	Unknown	Open_Sea
cg22525069	-0.514397	2.27e-11	Unknown	Unknown	N_Shore
cg20976833	-0.512614	2.73e-11	Unknown	Unknown	Open_Sea
cg05151709	-0.511421	3.09e-11	Unknown	Unknown	S_Shore
cg17292662	0.503777	6.72e-11	Unknown	Unknown	S_Shelf
cg12516875	0.503555	6.87e-11	Unknown	Unknown	N_Shelf
cg27037013	-0.502452	7.67e-11	Unknown	Unknown	Open_Sea
cg18709110	-0.501672	8.3e-11	Unknown	Unknown	Open_Sea
cg01490094	0.501507	8.43e-11	Unknown	Unknown	Island
cg00515814	-0.501144	8.74e-11	Unknown	Unknown	Open_Sea
cg07417990	-0.499623	1.02e-10	Unknown	Unknown	Open_Sea
cg18384588	0.498983	1.08e-10	Unknown	Unknown	N_Shelf
cg03999941	-0.49762	1.24e-10	Unknown	Unknown	N_Shore
cg10288525	0.497182	1.29e-10	Unknown	Unknown	Open_Sea
cg04837832	0.494752	1.64e-10	Unknown	Unknown	Island
cg23717764	0.494197	1.73e-10	Unknown	Unknown	S_Shelf
cg24026619	0.491159	2.33e-10	Unknown	Unknown	Open_Sea
cg04298953	0.490309	2.53e-10	Unknown	Unknown	Island
cg07592723	0.48973	2.67e-10	Unknown	Unknown	Island
cg13440692	-0.489653	2.69e-10	Unknown	Unknown	N_Shelf
cg08448589	0.487979	3.16e-10	Unknown	Unknown	Island
cg13895765	0.48775	3.23e-10	Unknown	Unknown	Island
cg00020474	0.485819	3.88e-10	Unknown	Unknown	Open_Sea
cg25839023	0.485517	3.99e-10	Unknown	Unknown	Island
cg26646659	-0.484872	4.24e-10	Unknown	Unknown	N_Shore
cg15361237	-0.484582	4.36e-10	Unknown	Unknown	Open_Sea
cg02537638	0.483411	4.87e-10	Unknown	Unknown	Open_Sea
cg08546707	-0.48288	5.12e-10	Unknown	Unknown	S_Shore
cg06062984	0.4827	5.2e-10	Unknown	Unknown	Island
cg05503062	-0.481444	5.85e-10	Unknown	Unknown	S_Shelf
cg08822897	-0.479886	6.77e-10	Unknown	Unknown	Open_Sea
cg09596722	-0.479444	7.05e-10	Unknown	Unknown	N_Shore
cg12434362	0.478251	7.88e-10	Unknown	Unknown	Open_Sea
cg08971667	0.478044	8.03e-10	Unknown	Unknown	S_Shore
cg20406460	0.477759	8.24e-10	Unknown	Unknown	Island
cg06637330	0.475924	9.76e-10	Unknown	Unknown	N_Shelf
cg04677123	0.475497	1.01e-09	Unknown	Unknown	Open_Sea
cg04606076	0.474355	1.13e-09	Unknown	Unknown	Open_Sea
cg13559235	-0.474305	1.13e-09	Unknown	Unknown	N_Shelf
cg08281415	0.47317	1.26e-09	Unknown	Unknown	Open_Sea
cg04697265	0.472882	1.29e-09	Unknown	Unknown	Open_Sea
cg06759374	0.472332	1.35e-09	Unknown	Unknown	Island
cg15513163	0.472197	1.37e-09	Unknown	Unknown	Island
cg02843349	0.471108	1.51e-09	Unknown	Unknown	Island
cg17734878	-0.470547	1.59e-09	Unknown	Unknown	Island
cg23882164	-0.469885	1.69e-09	Unknown	Unknown	Open_Sea
cg10768932	-0.469546	1.74e-09	Unknown	Unknown	Open_Sea
cg19656974	0.46923	1.79e-09	Unknown	Unknown	Island
cg21436544	0.468702	1.88e-09	Unknown	Unknown	Open_Sea
cg10440877	0.468608	1.9e-09	Unknown	Unknown	Open_Sea
cg12150994	-0.467752	2.05e-09	Unknown	Unknown	Island
cg26917899	-0.467362	2.12e-09	Unknown	Unknown	Open_Sea
cg10705306	0.466865	2.22e-09	Unknown	Unknown	Open_Sea
cg25146434	0.466825	2.22e-09	Unknown	Unknown	Open_Sea
cg21417130	-0.46668	2.25e-09	Unknown	Unknown	Open_Sea
cg17839366	0.466502	2.29e-09	Unknown	Unknown	Open_Sea
cg10470891	0.465746	2.45e-09	Unknown	Unknown	Open_Sea
cg04635983	0.465599	2.48e-09	Unknown	Unknown	Island
cg01871427	0.465577	2.48e-09	Unknown	Unknown	Open_Sea
cg07580895	-0.465533	2.49e-09	Unknown	Unknown	Island
cg04720065	-0.46528	2.55e-09	Unknown	Unknown	Island
cg00094898	0.465082	2.6e-09	Unknown	Unknown	Island
cg21871338	0.464815	2.66e-09	Unknown	Unknown	Open_Sea
cg18302225	-0.463412	3.01e-09	Unknown	Unknown	N_Shore
cg12300724	0.463098	3.09e-09	Unknown	Unknown	Island
cg10713589	0.462373	3.3e-09	Unknown	Unknown	Open_Sea
cg07161721	0.461842	3.46e-09	Unknown	Unknown	Island
cg01601658	0.46121	3.65e-09	Unknown	Unknown	Open_Sea
cg22695532	0.460347	3.94e-09	Unknown	Unknown	Open_Sea
cg24280540	0.460021	4.05e-09	Unknown	Unknown	Island
cg08324862	-0.458831	4.49e-09	Unknown	Unknown	Open_Sea
cg17314228	0.458556	4.6e-09	Unknown	Unknown	Open_Sea
cg07257122	-0.456767	5.37e-09	Unknown	Unknown	Island
cg00574379	-0.45634	5.58e-09	Unknown	Unknown	Open_Sea
cg16472834	-0.455427	6.03e-09	Unknown	Unknown	Open_Sea
cg27648216	0.455071	6.22e-09	Unknown	Unknown	S_Shelf
cg10955164	-0.454887	6.32e-09	Unknown	Unknown	S_Shelf
cg02919960	0.454261	6.67e-09	Unknown	Unknown	S_Shore
cg17423416	0.454064	6.78e-09	Unknown	Unknown	Open_Sea
cg07855874	-0.453824	6.92e-09	Unknown	Unknown	Open_Sea
cg03828874	0.452926	7.47e-09	Unknown	Unknown	N_Shore
cg06982190	0.452511	7.74e-09	Unknown	Unknown	Island
cg12177810	-0.45212	8e-09	Unknown	Unknown	S_Shelf
cg06049381	0.451802	8.22e-09	Unknown	Unknown	Open_Sea
cg10113217	-0.451317	8.57e-09	Unknown	Unknown	Open_Sea
cg18621256	0.45054	9.15e-09	Unknown	Unknown	Open_Sea
cg02252323	0.450387	9.27e-09	Unknown	Unknown	Island
cg15115984	-0.450331	9.31e-09	Unknown	Unknown	Island
cg06651878	0.44936	1.01e-08	Unknown	Unknown	Island
cg11321433	0.448496	1.09e-08	Unknown	Unknown	Island
cg05168368	0.448113	1.12e-08	Unknown	Unknown	N_Shore
cg11988910	0.44796	1.14e-08	Unknown	Unknown	N_Shore
cg23536629	0.447566	1.18e-08	Unknown	Unknown	Island
cg03759346	0.447514	1.18e-08	Unknown	Unknown	Open_Sea
cg21582611	-0.447432	1.19e-08	Unknown	Unknown	S_Shelf
cg06080459	-0.447297	1.2e-08	Unknown	Unknown	Island
cg11165752	0.447289	1.2e-08	Unknown	Unknown	Island
cg03478122	0.446452	1.29e-08	Unknown	Unknown	Island
cg18181034	0.446114	1.33e-08	Unknown	Unknown	Island
cg22359781	0.446048	1.33e-08	Unknown	Unknown	Open_Sea
cg09828575	-0.445965	1.34e-08	Unknown	Unknown	Island
cg26947626	0.445562	1.39e-08	Unknown	Unknown	Island
cg00514284	-0.445287	1.42e-08	Unknown	Unknown	Island
cg04595562	0.445241	1.43e-08	Unknown	Unknown	Island
cg01936839	0.44522	1.43e-08	Unknown	Unknown	N_Shore
cg04734276	-0.444832	1.48e-08	Unknown	Unknown	Open_Sea
cg24569492	0.444664	1.5e-08	Unknown	Unknown	Island
cg01935149	0.444436	1.53e-08	Unknown	Unknown	Island
cg00539347	0.443917	1.59e-08	Unknown	Unknown	Open_Sea
cg11097541	0.443794	1.61e-08	Unknown	Unknown	N_Shore
cg23615741	0.443647	1.63e-08	Unknown	Unknown	Island
cg14081270	0.443129	1.7e-08	Unknown	Unknown	Open_Sea
cg11750929	-0.442584	1.78e-08	Unknown	Unknown	Open_Sea
cg15006828	-0.441594	1.93e-08	Unknown	Unknown	Open_Sea
cg19047660	0.441247	1.99e-08	Unknown	Unknown	N_Shore
cg15409616	-0.441211	1.99e-08	Unknown	Unknown	Island
cg19318098	-0.440843	2.05e-08	Unknown	Unknown	Open_Sea
cg11810998	0.440315	2.14e-08	Unknown	Unknown	Open_Sea
cg07495704	-0.439181	2.35e-08	Unknown	Unknown	N_Shelf
cg09317239	0.43902	2.38e-08	Unknown	Unknown	S_Shore
cg06171420	0.438779	2.43e-08	Unknown	Unknown	S_Shore
cg26780125	0.437796	2.63e-08	Unknown	Unknown	S_Shelf
cg21608519	0.437644	2.66e-08	Unknown	Unknown	Island
cg12629796	-0.437123	2.78e-08	Unknown	Unknown	Open_Sea
cg09430518	0.436767	2.86e-08	Unknown	Unknown	Open_Sea
cg12946705	-0.43647	2.93e-08	Unknown	Unknown	N_Shelf
cg25487405	0.436016	3.04e-08	Unknown	Unknown	Open_Sea
cg18767278	-0.435461	3.18e-08	Unknown	Unknown	Open_Sea
cg08309687	-0.435436	3.19e-08	Unknown	Unknown	Open_Sea
cg19327614	0.435056	3.28e-08	Unknown	Unknown	Island
cg18714086	-0.43461	3.4e-08	Unknown	Unknown	N_Shelf
cg07741624	-0.434544	3.42e-08	Unknown	Unknown	Open_Sea
cg00308841	0.433859	3.62e-08	Unknown	Unknown	Open_Sea
cg00674004	0.433762	3.64e-08	Unknown	Unknown	N_Shore
cg12549180	-0.433731	3.65e-08	Unknown	Unknown	S_Shore
cg07325001	0.433521	3.72e-08	Unknown	Unknown	S_Shore
cg04364728	-0.433224	3.81e-08	Unknown	Unknown	Island
ch.2.11889418R	0.432724	3.96e-08	Unknown	Unknown	Open_Sea
cg22827063	0.432367	4.08e-08	Unknown	Unknown	Island
cg08636385	0.432054	4.18e-08	Unknown	Unknown	Open_Sea
cg07539121	0.431939	4.22e-08	Unknown	Unknown	Open_Sea
cg20332645	0.431867	4.24e-08	Unknown	Unknown	Island
cg22410826	-0.431557	4.35e-08	Unknown	Unknown	Open_Sea
cg06878499	0.431443	4.39e-08	Unknown	Unknown	Open_Sea
cg15443378	0.431012	4.54e-08	Unknown	Unknown	Open_Sea
cg14529201	-0.430789	4.62e-08	Unknown	Unknown	Open_Sea
cg21346966	-0.430716	4.65e-08	Unknown	Unknown	Open_Sea
cg00221718	0.430619	4.68e-08	Unknown	Unknown	Open_Sea
cg23597264	-0.430557	4.71e-08	Unknown	Unknown	N_Shelf
cg08061040	0.430455	4.74e-08	Unknown	Unknown	Island
cg16366355	0.430387	4.77e-08	Unknown	Unknown	S_Shore
cg01330096	0.430116	4.87e-08	Unknown	Unknown	N_Shore
cg05180985	0.43006	4.9e-08	Unknown	Unknown	Island
cg18548879	-0.429721	5.03e-08	Unknown	Unknown	S_Shore
cg08981421	0.429447	5.14e-08	Unknown	Unknown	Island
cg00158122	0.429299	5.2e-08	Unknown	Unknown	Island
cg05430997	-0.429165	5.25e-08	Unknown	Unknown	Open_Sea
cg22509679	0.429056	5.3e-08	Unknown	Unknown	Open_Sea
cg17342469	0.429023	5.31e-08	Unknown	Unknown	Open_Sea
cg25121513	0.428473	5.55e-08	Unknown	Unknown	N_Shore
cg08349497	0.428361	5.6e-08	Unknown	Unknown	Open_Sea
cg12453623	0.428349	5.6e-08	Unknown	Unknown	Open_Sea
cg17642941	0.428307	5.62e-08	Unknown	Unknown	Island
cg09855706	0.427898	5.81e-08	Unknown	Unknown	Open_Sea
cg08701952	0.427835	5.84e-08	Unknown	Unknown	S_Shore
cg00896068	-0.427733	5.88e-08	Unknown	Unknown	Open_Sea
cg12829045	0.427376	6.05e-08	Unknown	Unknown	Open_Sea
cg08061524	0.426907	6.28e-08	Unknown	Unknown	Open_Sea
cg18376288	0.426868	6.3e-08	Unknown	Unknown	Open_Sea
cg25685359	0.426716	6.37e-08	Unknown	Unknown	Open_Sea
cg00025647	0.42668	6.39e-08	Unknown	Unknown	Island
cg02245280	-0.426517	6.47e-08	Unknown	Unknown	Open_Sea
cg03556653	0.426323	6.57e-08	Unknown	Unknown	Open_Sea
cg03843972	0.42608	6.7e-08	Unknown	Unknown	Island
cg04307561	0.425912	6.78e-08	Unknown	Unknown	Island
cg14528386	-0.425284	7.13e-08	Unknown	Unknown	S_Shelf
cg04064998	0.425147	7.2e-08	Unknown	Unknown	Open_Sea
cg14041283	0.424892	7.35e-08	Unknown	Unknown	N_Shore
cg19764731	0.424866	7.36e-08	Unknown	Unknown	S_Shore
cg09662930	-0.424562	7.54e-08	Unknown	Unknown	Open_Sea
cg02104138	0.424201	7.75e-08	Unknown	Unknown	Open_Sea
cg25260137	0.423969	7.89e-08	Unknown	Unknown	Island
cg05168012	-0.423816	7.99e-08	Unknown	Unknown	Island
cg27452278	-0.423786	8.01e-08	Unknown	Unknown	Open_Sea
cg18232096	0.423558	8.15e-08	Unknown	Unknown	S_Shore
cg15903032	0.423275	8.33e-08	Unknown	Unknown	Island
cg15874302	-0.422987	8.52e-08	Unknown	Unknown	N_Shore
cg02988422	0.422564	8.8e-08	Unknown	Unknown	Island
cg07207043	-0.422455	8.88e-08	Unknown	Unknown	Island
cg24769846	0.42216	9.08e-08	Unknown	Unknown	Open_Sea
cg18855674	0.422037	9.17e-08	Unknown	Unknown	Island
cg20772332	0.421908	9.26e-08	Unknown	Unknown	N_Shore
cg04851712	0.421599	9.48e-08	Unknown	Unknown	Island
cg19377234	0.42159	9.49e-08	Unknown	Unknown	N_Shelf
cg11064034	0.420565	1.03e-07	Unknown	Unknown	N_Shore
cg08651034	0.420513	1.03e-07	Unknown	Unknown	Island
cg08111167	0.420311	1.05e-07	Unknown	Unknown	Island
cg11284582	-0.420193	1.06e-07	Unknown	Unknown	N_Shore
cg27406919	0.419981	1.07e-07	Unknown	Unknown	Open_Sea
cg02432280	0.419547	1.11e-07	Unknown	Unknown	Island
cg19198993	-0.419413	1.12e-07	Unknown	Unknown	Open_Sea
cg19623360	0.419303	1.13e-07	Unknown	Unknown	S_Shore
cg13529755	0.418624	1.19e-07	Unknown	Unknown	Island
cg25403721	0.418529	1.2e-07	Unknown	Unknown	Island
cg25364972	-0.418478	1.2e-07	Unknown	Unknown	Open_Sea
cg27214856	0.417826	1.27e-07	Unknown	Unknown	Open_Sea
cg08819008	-0.417797	1.27e-07	Unknown	Unknown	Open_Sea
cg24346629	0.417762	1.27e-07	Unknown	Unknown	Island
cg21036605	-0.41775	1.27e-07	Unknown	Unknown	S_Shelf
cg18633197	0.417737	1.27e-07	Unknown	Unknown	N_Shelf
cg00092400	-0.417718	1.28e-07	Unknown	Unknown	S_Shelf
cg05037077	-0.417682	1.28e-07	Unknown	Unknown	Island
cg00512171	0.417552	1.29e-07	Unknown	Unknown	S_Shore
cg00446046	0.417522	1.3e-07	Unknown	Unknown	Open_Sea
cg07608867	-0.417361	1.31e-07	Unknown	Unknown	Open_Sea
cg20210482	-0.417189	1.33e-07	Unknown	Unknown	Island
cg17734525	0.417166	1.33e-07	Unknown	Unknown	N_Shelf
cg11564601	0.416991	1.35e-07	Unknown	Unknown	Open_Sea
cg02311193	0.416758	1.37e-07	Unknown	Unknown	Island
cg00461753	-0.416667	1.38e-07	Unknown	Unknown	Open_Sea
cg11955385	0.41637	1.41e-07	Unknown	Unknown	Island
cg04451880	0.41632	1.42e-07	Unknown	Unknown	N_Shelf
cg26763394	-0.416158	1.44e-07	Unknown	Unknown	Open_Sea
cg20957523	0.415672	1.49e-07	Unknown	Unknown	Open_Sea
cg02438611	0.415358	1.53e-07	Unknown	Unknown	Open_Sea
cg02978784	-0.415061	1.56e-07	Unknown	Unknown	S_Shelf
cg02044223	0.415053	1.56e-07	Unknown	Unknown	Island
cg16735901	0.415025	1.57e-07	Unknown	Unknown	N_Shelf
cg24773418	0.414808	1.59e-07	Unknown	Unknown	Island
cg23986620	0.414497	1.63e-07	Unknown	Unknown	S_Shore
cg12924510	-0.414179	1.67e-07	Unknown	Unknown	N_Shore
cg12456280	-0.414171	1.67e-07	Unknown	Unknown	N_Shore
cg19572637	0.413502	1.76e-07	Unknown	Unknown	N_Shore
cg00087645	-0.413477	1.76e-07	Unknown	Unknown	N_Shore
cg18470839	0.413175	1.8e-07	Unknown	Unknown	Island
cg19928084	-0.412564	1.88e-07	Unknown	Unknown	Island
cg19611273	0.412475	1.9e-07	Unknown	Unknown	Island
cg26656202	-0.412214	1.93e-07	Unknown	Unknown	Island
cg07278054	0.411781	2e-07	Unknown	Unknown	S_Shore
cg11351709	0.41176	2e-07	Unknown	Unknown	N_Shelf
cg10864878	0.411539	2.03e-07	Unknown	Unknown	Island
cg00502209	-0.411524	2.04e-07	Unknown	Unknown	Island
cg05054531	-0.411466	2.04e-07	Unknown	Unknown	N_Shore
cg09382127	0.411397	2.05e-07	Unknown	Unknown	Island
cg22122342	-0.411266	2.08e-07	Unknown	Unknown	N_Shore
cg02798576	0.411162	2.09e-07	Unknown	Unknown	Island
cg15936446	-0.411141	2.09e-07	Unknown	Unknown	Island
cg26864230	0.411055	2.11e-07	Unknown	Unknown	S_Shore
cg07578331	-0.410634	2.18e-07	Unknown	Unknown	Open_Sea
cg26917640	-0.410144	2.26e-07	Unknown	Unknown	Open_Sea
cg09938049	0.41001	2.28e-07	Unknown	Unknown	Open_Sea
cg11284147	0.409853	2.31e-07	Unknown	Unknown	N_Shelf
cg23969380	-0.409738	2.32e-07	Unknown	Unknown	Open_Sea
cg07964097	-0.409732	2.33e-07	Unknown	Unknown	Open_Sea
cg14981819	-0.409645	2.34e-07	Unknown	Unknown	Open_Sea
cg08466792	0.409507	2.37e-07	Unknown	Unknown	S_Shore
cg25334860	-0.40926	2.41e-07	Unknown	Unknown	Open_Sea
cg11707796	-0.409242	2.41e-07	Unknown	Unknown	N_Shore
cg07282058	0.409046	2.45e-07	Unknown	Unknown	Open_Sea
cg14655855	0.408741	2.5e-07	Unknown	Unknown	Island
cg08049853	0.408596	2.53e-07	Unknown	Unknown	Island
cg25975690	0.408429	2.56e-07	Unknown	Unknown	Island
cg01323212	0.408177	2.61e-07	Unknown	Unknown	S_Shelf
cg22595460	0.407929	2.66e-07	Unknown	Unknown	S_Shore
cg06639733	-0.407684	2.71e-07	Unknown	Unknown	Open_Sea
cg22488849	0.407627	2.72e-07	Unknown	Unknown	Island
cg12931554	0.407322	2.78e-07	Unknown	Unknown	Open_Sea
cg20474271	0.407116	2.82e-07	Unknown	Unknown	Open_Sea
cg23679492	0.407086	2.83e-07	Unknown	Unknown	Open_Sea
cg20411843	0.40698	2.85e-07	Unknown	Unknown	N_Shelf
cg09772792	0.406805	2.89e-07	Unknown	Unknown	Island
cg27392804	0.406597	2.93e-07	Unknown	Unknown	Open_Sea
cg24496223	0.406456	2.96e-07	Unknown	Unknown	Island
cg02922776	0.406453	2.96e-07	Unknown	Unknown	Open_Sea
cg21818713	0.406361	2.98e-07	Unknown	Unknown	Island
cg21467252	0.406285	3e-07	Unknown	Unknown	N_Shore
cg09714778	0.405783	3.11e-07	Unknown	Unknown	Island
cg27664844	0.405615	3.15e-07	Unknown	Unknown	S_Shore
cg15965190	0.405447	3.19e-07	Unknown	Unknown	Open_Sea
cg16490015	-0.405147	3.26e-07	Unknown	Unknown	Open_Sea
cg09373102	-0.404917	3.31e-07	Unknown	Unknown	Open_Sea
cg20740434	0.404614	3.39e-07	Unknown	Unknown	Open_Sea
cg08582773	-0.40443	3.43e-07	Unknown	Unknown	Island
cg09867546	-0.404158	3.5e-07	Unknown	Unknown	S_Shore
cg04594598	0.402886	3.84e-07	Unknown	Unknown	Island
cg19144684	0.402753	3.88e-07	Unknown	Unknown	Island
cg11858019	0.402504	3.95e-07	Unknown	Unknown	Open_Sea
cg15346842	-0.402399	3.98e-07	Unknown	Unknown	Open_Sea
cg03285577	0.402273	4.02e-07	Unknown	Unknown	N_Shore
cg02123280	0.401919	4.12e-07	Unknown	Unknown	N_Shore
cg10407489	-0.40184	4.15e-07	Unknown	Unknown	Island
cg21034531	-0.401481	4.25e-07	Unknown	Unknown	S_Shore
cg16965558	0.401287	4.31e-07	Unknown	Unknown	Island
cg26164488	0.401087	4.38e-07	Unknown	Unknown	Open_Sea
cg24834436	-0.401001	4.4e-07	Unknown	Unknown	S_Shore
cg15736169	0.4008	4.47e-07	Unknown	Unknown	Island
cg05716350	0.400706	4.5e-07	Unknown	Unknown	Open_Sea
cg16630482	0.400688	4.5e-07	Unknown	Unknown	Open_Sea
cg25586329	0.400645	4.52e-07	Unknown	Unknown	Open_Sea
cg15069295	0.400531	4.56e-07	Unknown	Unknown	Island
cg15275758	-0.400374	4.61e-07	Unknown	Unknown	Island
cg07904452	0.400369	4.61e-07	Unknown	Unknown	Open_Sea
cg02438781	0.400206	4.66e-07	Unknown	Unknown	Island
cg05962793	-0.424252	7.72e-08	USP10	Body	Open_Sea
cg19901956	-0.429509	5.11e-08	USP35	Body	Island
cg27578381	-0.423934	7.92e-08	USP36	Body	Open_Sea
cg01298758	-0.450369	9.28e-09	USP47	TSS1500	N_Shore
cg11274172	0.412219	1.93e-07	UVRAG	Body	Open_Sea
cg08796240	-0.412246	1.93e-07	VAC14	Body	Open_Sea
cg03801691	-0.463298	3.04e-09	VGLL4	3'UTR	Open_Sea
cg21617903	-0.418589	1.19e-07	VGLL4	3'UTR	Open_Sea
cg00517080	-0.418583	1.19e-07	VPS26B	Body	S_Shelf
cg12547667	-0.439468	2.3e-08	WDR37	Body	Open_Sea
cg09718251	-0.426581	6.44e-08	WDR37	Body	Open_Sea
cg08457232	-0.419908	1.08e-07	WDR37	Body	Open_Sea
cg07055993	0.517175	1.7e-11	WDR72	TSS200	Island
cg25644243	0.471098	1.51e-09	WDR72	TSS200	Island
cg09497644	0.423478	8.2e-08	WDR72	5'UTR	Island
cg01768328	-0.435105	3.27e-08	WDR81	Body	N_Shelf
cg15689513	-0.431372	4.41e-08	WDR81	Body	N_Shelf
cg02736280	-0.428249	5.65e-08	WDR81	Body	N_Shelf
cg21824343	-0.417699	1.28e-07	WDR81	Body	N_Shelf
cg17526175	0.416155	1.44e-07	WDR88	Body	N_Shore
cg08575249	-0.41029	2.23e-07	WDR90	Body	S_Shore
cg06139682	-0.401986	4.1e-07	WDR90	Body	Island
cg17463698	-0.498729	1.11e-10	WHAMM	TSS1500	N_Shore
cg11697861	-0.488528	3e-10	WIZ	3'UTR	N_Shore
cg17179568	0.44693	1.24e-08	WNT7B	5'UTR;1stExon	Island
cg06728055	0.427455	6.01e-08	WWTR1	Body	Open_Sea
cg18597188	-0.430329	4.79e-08	XRCC3	5'UTR	N_Shelf
cg13720395	-0.482155	5.48e-10	YWHAG	3'UTR	N_Shore
cg21330207	-0.494945	1.61e-10	ZADH2	Body	Island
cg11568697	-0.460159	4e-09	ZADH2	Body	Island
cg02936049	0.415435	1.52e-07	ZBTB38	5'UTR	Open_Sea
cg02814525	-0.437485	2.7e-08	ZBTB42	Body	Island
cg09255505	-0.437392	2.72e-08	ZBTB42	Body	Island
cg14163691	-0.42454	7.55e-08	ZBTB42	Body	Island
cg05751343	-0.48024	6.55e-10	ZBTB46	Body	N_Shore
cg04268373	-0.541812	1.15e-12	ZC3H3	Body	N_Shelf
cg09883431	-0.531074	3.82e-12	ZC3H3	Body	N_Shelf
cg05716567	-0.515256	2.08e-11	ZC3H3	Body	N_Shelf
cg12688965	-0.427	6.23e-08	ZC3H3	Body	Open_Sea
cg26390050	-0.419119	1.15e-07	ZC3H3	Body	N_Shore
cg23134869	0.411105	2.1e-07	ZFHX4;LOC100192378	TSS1500;Body	N_Shore
cg12463578	-0.483862	4.66e-10	ZFP57	1stExon	Open_Sea
cg25590492	0.400257	4.65e-07	ZIC1	Body	N_Shore
cg16240162	0.479311	7.14e-10	ZIC4	Body	N_Shore
cg23414595	0.533154	3.04e-12	ZMAT5	Body	S_Shelf
cg04767507	-0.434354	3.48e-08	ZMIZ1	Body	Open_Sea
cg00776770	-0.544739	8.23e-13	ZNF213	Body	N_Shelf
cg09936008	-0.449188	1.03e-08	ZNF213	Body	N_Shelf
cg00355992	0.405603	3.15e-07	ZNF214;NLRP14	5'UTR;TSS200;1stExon	Island
cg11679142	0.404406	3.44e-07	ZNF214;NLRP14	TSS200	Island
cg27182935	-0.515873	1.95e-11	ZNF276	Body	S_Shore
cg08867893	0.403534	3.67e-07	ZNF365	5'UTR;1stExon	Island
cg15591678	0.40155	4.23e-07	ZNF365	5'UTR;1stExon	Island
cg25135084	-0.443265	1.68e-08	ZNF425	Body	Island
cg12183594	-0.42624	6.61e-08	ZNF425	Body	S_Shore
cg05215277	-0.467424	2.11e-09	ZNF434	Body	Open_Sea
cg24650940	0.406319	2.99e-07	ZNF608	Body	S_Shore
cg03648611	-0.47917	7.23e-10	ZNF646	Body	Island
cg01067137	-0.409541	2.36e-07	ZNF646	Body	N_Shore
cg10380221	-0.428245	5.65e-08	ZNF668	Body	Island
cg08574423	-0.422264	9.01e-08	ZNF791	Body	S_Shelf
cg01077185	-0.402335	4e-07	ZNF862	3'UTR	S_Shelf
cg07135797	-0.508552	4.14e-11	ZNRD1;NCRNA00171	Body;TSS1500	S_Shore
cg07468289	-0.455835	5.82e-09	ZNRD1;NCRNA00171	Body;TSS1500	S_Shore
cg06155771	-0.418008	1.25e-07	ZNRD1;NCRNA00171	Body;TSS1500	S_Shore
cg13919341	-0.410642	2.17e-07	ZNRD1;NCRNA00171	Body;TSS1500	S_Shore
cg06857116	0.512297	2.82e-11	ZSWIM7	Body	Open_Sea
cg08166720	-0.405321	3.22e-07	ZZEF1	Body	Open_Sea
cg15769475	-0.40229	4.01e-07	ZZEF1	Body	Open_Sea
