# Supplementary material for: LINC00649 underexpression is an adverse prognostic marker in acute myeloid leukemia
Source: BMC Cancer. 2020 Sep 3;20:841. doi: 10.1186/s12885-020-07331-0 (PMC7469387; doi:10.1186/s12885-020-07331-0)
Supplement: Supplementary file 4 — Additional file 4: Table S4. the identified lncRNA, miRNA and mRNA in the ceRNA network. [file 12885_2020_7331_MOESM4_ESM.xlsx]

## Sheet: Supplementary Table 3
node in ceRNA network
LINC00649
hsa-miR-10a-3p
hsa-miR-500a-5p
hsa-miR-500b-5p
hsa-miR-532-3p
hsa-miR-502-3p
hsa-miR-362-5p
AFAP1
ANAPC16
APP
ARPP21
BCL6B
CCDC89
CNNM1
COL6A3
CREG1
CYP4F2
DLG2
FGFR1
FLT4
GRK6
HOXA1
HOXA10
HOXA3
HOXB3
HOXB4
HOXB7
HSDL1
IQCE
KIF26A
LAT2
MEIS1
MITF
NAV1
OCLN
PCDH15
PDE3B
PMEPA1
POU6F1
PRDM16
RUNX1T1
SERINC5
SFMBT2
SLC44A1
SORT1
SSC5D
ST18
STYK1
TRH
TRPV3
VEGFA
ZNF124
ZNF440
ZNF555
ZNF608
ADAMTS15
AIF1
AIFM2
ATP9A
C3orf80
CACNA1H
CORO2B
CPNE8
CYP2E1
EVPL
FUT1
GFRA3
GNG2
GOLGA3
HOXA7
HOXA9
INA
LACC1
LAMC3
LPAR5
LY9
MPP7
NDST3
NRG4
PAFAH2
PATE3
PLA2G4A
PLCG1
POU4F1
RADIL
RINL
SELE
SELPLG
SHC2
SIPA1L3
SLC25A28
SMAGP
SPTBN2
TMIE
TMIGD2
TULP4
AK2
CD320
CERS4
CYP4F11
LAX1
PATE2
SDSL
SLC35E1
TOR3A
C7orf50
PBX3
WFDC1
ZCCHC2
AIFM3
CACNA2D2
CDR2
CTSD
HOXA4
HOXA6
HOXB5
PGPEP1L
PPA1
TSPAN32
C1orf162
DLL3
HOXB6
IRX1
ITGB4
LTB4R
SHANK1
TMEM38B
TSPAN7
ZNF732
